# Supplementary material for: A Comparison of Methods for RNA-Seq Differential Expression Analysis and a New Empirical Bayes Approach
Source: Biosensors (Basel). 2013 Jun 28;3(3):238–58. doi: 10.3390/bios3030238 (PMC4263583; doi:10.3390/bios3030238)
Supplement: Supplementary File 1 — Supplementary (ZIP, 852 KB) [file biosensors-03-00238-s001.zip]

Archive with 2 entries (2 files):
- nolog.R
- TableS1.xls
