# Supplementary material for: A Comparison of Methods for RNA-Seq Differential Expression Analysis and a New Empirical Bayes Approach
Source: Biosensors (Basel). 2013 Jun 28;3(3):238–58. doi: 10.3390/bios3030238 (PMC4263583; doi:10.3390/bios3030238)
Supplement: Supplementary File 1 — Supplementary (ZIP, 852 KB) [file biosensors-03-00238-s001.zip › TableS1.xls]

## Sheet: PosteriorProbabilities
gene_name	Etoposide	Null	p53
PIM1	4.39951e-41	0	1
HSPA1B	1.04762e-114	2.33857e-280	1
PCNAAS	2.50041e-171	0	1
HLA-C	2.24351e-184	0	1
TRIB1	2.1645e-194	1.79912e-200	1
PDP1	1.39157e-198	0	1
TMSL3	8.73655e-277	0	1
SNORD58C	0	0	1
SNORA70	0	0	1
CYR61	0	0	1
CHID1	5.09148e-15	1.28243e-19	1
TMEM214	4.98523e-15	4.92585e-30	1
P2RY6	4.32299e-15	1.4768e-19	1
PMEPA1	4.20465e-15	5.32567e-40	1
HEPACAM2	4.20236e-15	1.44053e-19	1
NCF2	3.04011e-15	8.83486e-20	1
ETV1	2.96726e-15	4.60501e-34	1
C19orf33	2.9179e-15	3.66445e-89	1
ILK	2.77072e-15	9.64271e-18	1
NSD1	2.6838e-15	1.89809e-17	1
ANKRD37	2.46823e-15	4.95906e-23	1
RABGGTB	1.45254e-15	3.53487e-18	1
TCL6	1.25489e-15	2.31222e-20	1
B3GAT3	1.21606e-15	1.6576e-47	1
TPM2	1.20972e-15	1.57099e-17	1
LOC100128164	1.06017e-15	1.21209e-15	1
BRCA1	9.96191e-16	6.68375e-35	1
SMAD3	9.80055e-16	3.39332e-20	1
CDK5RAP3	7.87822e-16	2.03284e-15	1
KIAA1429	6.65132e-16	2.69698e-37	1
C6orf226	5.54489e-16	1.07562e-15	1
LFNG	5.49602e-16	6.52416e-21	1
SYN2	4.77085e-16	1.09237e-26	1
LY6G5B	3.75526e-16	5.57742e-64	1
CAGE1	3.12287e-16	8.24403e-16	1
CACNB2	2.67048e-16	1.89913e-15	1
DNAJC19	2.09863e-16	2.60952e-21	1
DBI	1.77152e-16	1.64086e-16	1
LFNG	1.71937e-16	1.07815e-20	1
SCAPER	1.51435e-16	2.3646e-30	1
LOC648987	1.4998e-16	2.45172e-17	1
TRIM34	1.20048e-16	5.10599e-26	1
SLC12A4	9.13038e-17	7.71417e-24	1
LOC100131801	6.60776e-17	1.14819e-23	1
PRKAR1B	5.79258e-17	3.82099e-38	1
SIRPA	5.76283e-17	1.94387e-39	1
LOC127841	5.75356e-17	7.61014e-37	1
RAB27A	5.66783e-17	2.57788e-35	1
MDGA2	5.03395e-17	1.17552e-24	1
PIGQ	4.10595e-17	6.48802e-25	1
BCL2L12	3.80759e-17	2.40196e-15	1
ANKRD30BL	3.25624e-17	3.75648e-21	1
TNPO2	3.10279e-17	2.76273e-30	1
C9orf139	3.05655e-17	2.52044e-21	1
ORC6L	2.83852e-17	1.51872e-15	1
JAKMIP1	2.7835e-17	3.94639e-15	1
B3GALNT1	2.77946e-17	2.33832e-37	1
CCRL1	2.62156e-17	1.46408e-19	1
LYSMD1	2.31103e-17	8.40971e-19	1
C14orf148	1.86998e-17	1.18674e-16	1
CNPY2	1.82163e-17	1.00107e-49	1
NRXN2	1.62025e-17	2.06768e-16	1
ASAH1	1.57111e-17	3.50016e-34	1
IKBKG	9.88669e-18	3.44718e-41	1
SEC23B	7.43296e-18	7.1726e-20	1
ZNF204P	7.36415e-18	6.97338e-19	1
EPHA6	7.15073e-18	4.18655e-15	1
PRICKLE1	6.90227e-18	1.91886e-16	1
AGPAT1	6.76997e-18	2.16267e-17	1
C22orf41	5.83984e-18	4.84142e-16	1
DSN1	5.40189e-18	1.5446e-28	1
ACTR3C	5.12005e-18	6.65095e-34	1
UBR7	3.84993e-18	7.53971e-17	1
C2	3.10651e-18	3.12524e-30	1
SYBU	2.44332e-18	2.13281e-16	1
ST5	2.42297e-18	7.44962e-22	1
GAL3ST1	2.14979e-18	4.04541e-17	1
BAAT	1.95656e-18	1.65458e-16	1
NFATC4	1.9461e-18	1.04033e-15	1
SIX5	1.46476e-18	2.35446e-24	1
HBA1	1.44642e-18	9.03418e-20	1
TRPV6	1.31368e-18	3.9441e-25	1
DMPK	9.95948e-19	1.07335e-19	1
FDPS	6.61524e-19	2.90024e-17	1
PAIP2	5.89979e-19	2.19405e-18	1
LRRC27	5.88749e-19	1.72761e-20	1
TST	5.42538e-19	1.12915e-78	1
C11orf82	5.0023e-19	6.58911e-24	1
BCAP31	4.25519e-19	2.23202e-19	1
TP53	4.16544e-19	6.35405e-26	1
SYT12	3.0098e-19	8.14212e-26	1
SLC45A2	1.24449e-19	2.17648e-26	1
TCF19	1.20602e-19	3.521e-18	1
LYPD5	1.07801e-19	1.86836e-26	1
SPDYE2L	9.55013e-20	3.57892e-19	1
LYPLAL1	9.46601e-20	4.13459e-61	1
AMPD3	9.24172e-20	3.02402e-19	1
UCN	9.11928e-20	3.10725e-23	1
HIST1H2AM	8.81164e-20	2.28838e-49	1
MTHFSD	8.70557e-20	1.33846e-21	1
ST5	6.8032e-20	3.57633e-18	1
VANGL1	3.98052e-20	1.35265e-27	1
RG9MTD2	1.6867e-20	2.19394e-46	1
KIF20A	1.59867e-20	2.62665e-33	1
WDR81	1.30866e-20	2.34276e-18	1
AADAT	1.29779e-20	1.23686e-29	1
ACTR2	1.15498e-20	5.85662e-21	1
DMD	8.14367e-21	3.16564e-18	1
RORA	6.76983e-21	2.31347e-19	1
GOLM1	4.89441e-21	6.92543e-28	1
CCRL1	3.02919e-21	1.89137e-21	1
RABGAP1L	2.8989e-21	2.15316e-28	1
MXRA7	2.45124e-21	4.81006e-19	1
LOC100310782	2.17306e-21	5.80529e-33	1
C1orf113	2.14293e-21	7.04765e-56	1
PDPN	1.47442e-21	2.92021e-29	1
TAF7L	1.33591e-21	4.63739e-20	1
SMARCA4	8.4138e-22	2.87401e-25	1
NFIC	4.60352e-22	8.78742e-23	1
HOXA5	4.51238e-22	1.96979e-47	1
ZNF583	3.63024e-22	1.87094e-24	1
PMFBP1	2.63993e-22	3.59911e-20	1
LOC100128164	1.41245e-22	5.43394e-20	1
TMC7	1.1526e-22	5.2806e-20	1
KNG1	1.04653e-22	5.44475e-31	1
ACACA	9.91625e-23	1.19133e-39	1
SYK	9.69605e-23	8.41784e-21	1
ATP8B3	7.88074e-23	6.94156e-22	1
C21orf119	6.33786e-23	7.90454e-29	1
DIS3L	5.4855e-23	7.89397e-21	1
C1orf9	4.44504e-23	4.54869e-23	1
RFPL3S	4.31773e-23	2.70564e-22	1
PANK2	4.11483e-23	5.20566e-25	1
GPR22	3.62932e-23	1.05863e-31	1
ALG13	3.35329e-23	2.51604e-23	1
SULT1A4	2.56201e-23	1.19235e-21	1
PIF1	2.26953e-23	5.97439e-22	1
GGT1	2.14845e-23	2.83092e-21	1
HOXB9	1.48594e-23	3.46055e-22	1
MTUS1	1.15869e-23	1.80203e-32	1
ZFR2	1.04426e-23	3.46289e-21	1
GLB1	7.01313e-24	4.72421e-24	1
CLDN7	6.95469e-24	7.48292e-22	1
TRIM6	6.55889e-24	1.40217e-30	1
GPR108	5.85233e-24	3.58275e-24	1
WWTR1	5.20818e-24	2.98065e-39	1
NCF2	3.76394e-24	4.46515e-24	1
KLC4	3.58966e-24	4.74935e-25	1
ZNF580	3.5227e-24	1.35127e-50	1
AQP7P2	2.77265e-24	1.16415e-21	1
GJC1	2.48125e-24	2.22527e-22	1
CTAGE4	2.4585e-24	2.9098e-42	1
C12orf65	2.27346e-24	1.24439e-29	1
AIFM3	2.13632e-24	6.10874e-22	1
VRK2	1.85086e-24	1.38418e-22	1
KCNN3	1.70698e-24	2.05807e-22	1
FAM64A	1.58241e-24	4.19012e-23	1
C9orf131	1.55171e-24	7.64302e-35	1
KIAA0319	1.54594e-24	4.06845e-38	1
PNPLA4	9.67005e-25	9.77336e-23	1
TROAP	8.5723e-25	7.22396e-24	1
ZNF630	7.85593e-25	1.58619e-22	1
PCDHGB6	4.82371e-25	4.49908e-39	1
C17orf107	2.90481e-25	7.19947e-35	1
EBAG9	2.74813e-25	7.11853e-23	1
LYRM1	2.40054e-25	3.91853e-24	1
SNAPC2	2.33036e-25	1.59323e-42	1
C10orf58	2.0713e-25	6.04894e-24	1
HNRNPL	2.03341e-25	1.68198e-26	1
CD151	1.49971e-25	3.86518e-25	1
LOC90834	1.48793e-25	3.60933e-38	1
HIST1H2BC	1.33068e-25	1.2056e-278	1
RREB1	1.23474e-25	1.06091e-28	1
GNB3	1.15002e-25	2.30245e-37	1
COPB1	1.00783e-25	7.37519e-25	1
SPON2	8.27844e-26	1.73194e-23	1
GPX4	8.05307e-26	2.41306e-24	1
EYA1	5.7167e-26	2.67662e-26	1
ETV1	4.46366e-26	1.37098e-23	1
PNP	4.4542e-26	1.41823e-74	1
RAE1	3.91266e-26	7.68996e-27	1
ZFX	3.8604e-26	1.93008e-30	1
APOBEC4	3.29264e-26	2.80977e-36	1
PAIP1	2.88525e-26	1.41261e-39	1
THAP5	2.27294e-26	6.99804e-69	1
UBP1	1.61231e-26	2.1082e-25	1
TYW3	1.46135e-26	6.11986e-36	1
ZFX	1.42234e-26	1.42313e-42	1
C10orf12	1.08328e-26	2.77324e-33	1
CCM2	8.82174e-27	9.34686e-35	1
CAMTA2	6.49419e-27	5.56981e-25	1
ASTN2	5.86063e-27	1.78686e-25	1
SNUPN	4.94893e-27	1.9711e-24	1
SLC22A20	4.6411e-27	2.89788e-31	1
JMJD7	4.15472e-27	1.46274e-45	1
KANK2	3.76656e-27	3.59117e-25	1
CBX3	3.17044e-27	1.19011e-24	1
LOC100133957	1.21258e-27	8.73944e-34	1
TMC7	1.19218e-27	1.73368e-25	1
SETMAR	1.02657e-27	3.15472e-50	1
SULT1A4	7.28239e-28	1.3467e-25	1
ASF1B	7.13617e-28	4.40344e-26	1
TEAD4	5.98651e-28	8.77331e-42	1
SDR39U1	5.43258e-28	2.7131e-44	1
STK19	4.38346e-28	1.37521e-26	1
SFRS12	4.37294e-28	1.35398e-37	1
ARL4A	3.77613e-28	1.36953e-46	1
ZC3H14	3.1018e-28	2.29609e-27	1
LOC606724	2.86512e-28	6.8038e-26	1
PHLDB2	2.78448e-28	2.7915e-27	1
KIAA0319	2.60962e-28	2.0133e-39	1
ARHGDIA	1.7055e-28	2.93647e-36	1
SDHAF1	1.40868e-28	9.15883e-45	1
MTIF2	1.1232e-28	3.44771e-66	1
DBI	1.0999e-28	1.193e-26	1
BRCA1	9.5779e-29	1.23729e-26	1
NLRP3	8.72828e-29	2.90436e-27	1
PNPLA4	8.01125e-29	2.77903e-26	1
IFITM1	4.44584e-29	2.68813e-38	1
CFP	3.97795e-29	1.59262e-26	1
KLC2	2.71413e-29	3.13694e-27	1
HIST1H3G	2.32513e-29	8.08629e-237	1
MDK	2.03988e-29	7.86683e-45	1
DHRS1	1.50818e-29	2.06518e-27	1
NFKB2	1.38475e-29	6.41893e-29	1
PNPLA6	1.37405e-29	9.79656e-45	1
PAICS	7.80429e-30	3.85141e-30	1
MTIF3	7.7215e-30	1.17783e-49	1
LCP1	7.46733e-30	5.73591e-28	1
PTGR2	7.21596e-30	2.49717e-34	1
PTCH2	4.72571e-30	6.71529e-33	1
PAFAH1B2	1.8023e-30	3.70697e-28	1
PDLIM2	1.44173e-30	7.16645e-43	1
ASPDH	1.43407e-30	4.97593e-29	1
SYTL2	1.2006e-30	1.40594e-34	1
CDH23	1.04805e-30	2.27122e-35	1
CCDC112	1.04487e-30	1.90348e-28	1
DLGAP4	1.00546e-30	5.70099e-29	1
TAF6	9.4103e-31	2.37247e-28	1
ZC3H14	6.59315e-31	4.02883e-39	1
SEC23B	6.18501e-31	2.39722e-30	1
ZNF182	4.72705e-31	1.03501e-35	1
BSCL2	4.50498e-31	8.9561e-29	1
PAPPA2	4.4147e-31	1.35264e-32	1
FAM53A	3.49842e-31	6.69375e-29	1
PRR5	1.6921e-31	6.77571e-33	1
SLC29A1	1.25152e-31	4.89167e-30	1
SMARCAL1	1.08834e-31	3.59962e-29	1
WFDC8	5.48759e-32	2.78726e-31	1
TMBIM6	5.10253e-32	2.53558e-48	1
CCM2	2.34249e-32	1.72133e-45	1
RFPL3S	2.0987e-32	8.69113e-32	1
GAS6	1.29615e-32	1.87612e-30	1
MYADM	1.18551e-32	7.71019e-41	1
KCNMA1	7.477e-33	4.7526e-32	1
XBP1	5.52753e-33	2.67431e-31	1
PIK3R1	2.04869e-33	9.57072e-34	1
STEAP2	1.85692e-33	4.94986e-56	1
GALE	1.81262e-33	4.22248e-40	1
SARDH	1.74401e-33	1.26838e-33	1
BDNF	1.70247e-33	1.3287e-33	1
RAB27A	1.62093e-33	1.10189e-31	1
RGS3	1.1701e-33	2.47043e-32	1
TMEM52	1.13495e-33	5.09611e-38	1
SMARCAL1	7.9696e-34	3.45568e-33	1
ECE1	5.92745e-34	5.37127e-36	1
BAT4	5.15995e-34	4.24677e-94	1
KRIT1	4.43353e-34	2.51508e-55	1
SMAD1	2.72046e-34	2.58359e-32	1
C2orf61	2.63572e-34	1.06546e-34	1
UCA1	2.38944e-34	1.83824e-32	1
TMEM179B	2.38627e-34	6.97344e-62	1
ZNF219	1.20953e-34	1.90298e-36	1
GINS4	1.11941e-34	4.57296e-91	1
CDK11A	8.07529e-35	3.25949e-49	1
EMP3	6.4494e-35	3.15609e-53	1
CDK1	5.89961e-35	2.20714e-33	1
PAQR6	5.89735e-35	3.17694e-85	1
NLGN4Y	5.66465e-35	1.85477e-49	1
MGLL	5.3759e-35	2.51351e-32	1
RAB3IP	3.92256e-35	1.09395e-49	1
PTGR1	2.75572e-35	2.36986e-33	1
NPSR1	2.00411e-35	3.58353e-50	1
SEC31A	1.88396e-35	2.5981e-36	1
RAB13	9.38693e-36	1.10068e-69	1
CDCA3	3.66639e-36	4.2257e-41	1
C1orf9	3.30625e-36	2.81316e-45	1
BRI3	2.50248e-36	7.3091e-42	1
FLRT1	2.10304e-36	1.28305e-51	1
SH2D4B	1.57279e-36	2.96883e-37	1
ZNF630	1.29015e-36	3.39096e-35	1
SIRT1	8.733e-37	1.01652e-34	1
ABAT	6.79934e-37	3.35176e-42	1
HNRNPF	5.08631e-37	2.23473e-36	1
PPP2R2B	4.91549e-37	1.37631e-52	1
TMEM205	4.67324e-37	4.75655e-40	1
ACSF3	4.28403e-37	1.18808e-52	1
OMG	3.73771e-37	9.62123e-53	1
BDNF	3.37145e-37	8.97118e-53	1
FOS	3.20625e-37	2.51779e-115	1
HIGD1A	3.00978e-37	5.34593e-35	1
SLC7A7	2.16092e-37	4.64352e-53	1
TRPM3	2.07969e-37	3.70996e-53	1
EIF5	6.45702e-38	1.27263e-43	1
TRIM39	5.40813e-38	6.60139e-38	1
C5orf24	3.81212e-38	4.41155e-36	1
ATP5G3	3.3455e-38	1.47619e-52	1
NEK6	3.19409e-38	1.00106e-43	1
PTTG1	2.96649e-38	6.19109e-82	1
SLC39A14	2.62036e-38	7.04498e-41	1
RMRP	2.51693e-38	2.62847e-188	1
RAD1	2.25339e-38	5.26452e-100	1
ARFIP2	1.7756e-38	5.15026e-95	1
TSNAX-DISC1	7.32912e-39	2.19913e-55	1
RIF1	6.01352e-39	7.74701e-37	1
NR1I2	3.39031e-39	8.69388e-56	1
PLEC	3.31985e-39	8.16815e-56	1
ITGB1	2.43934e-39	1.80779e-39	1
CDC25B	1.01761e-39	5.36421e-38	1
NDOR1	7.04708e-40	2.91787e-47	1
RNF6	6.1109e-40	6.21696e-57	1
TSHR	4.01485e-40	3.50314e-57	1
ERG	1.14258e-40	5.16541e-58	1
KLHL2	1.02614e-40	6.39605e-40	1
KCNIP4	9.6392e-41	3.72697e-58	1
FUZ	8.61735e-41	3.41597e-58	1
SMPD4	2.76725e-41	5.64255e-59	1
STK19	1.37207e-41	9.14619e-44	1
PTGR2	1.0722e-41	1.46504e-59	1
C12orf65	3.59058e-42	2.12087e-48	1
ANKS1B	2.65179e-42	1.6901e-60	1
NRG1	2.29175e-42	1.46667e-60	1
FLJ40292	2.09372e-42	1.08888e-60	1
MID1	1.99253e-42	9.01958e-61	1
SOX6	1.36703e-42	5.47652e-61	1
TMUB1	8.06082e-43	2.56518e-41	1
NR1D2	5.38477e-43	1.51331e-61	1
DND1	4.82166e-43	1.19162e-86	1
CAST	8.44475e-44	1.2703e-44	1
PAQR6	2.06162e-44	6.09876e-62	1
ENOX1	1.47698e-44	7.01594e-64	1
DTNA	1.43685e-44	7.33283e-64	1
LDHB	8.27154e-45	1.73125e-43	1
TSHR	7.50392e-45	2.69293e-64	1
NFKB2	7.36147e-45	2.28055e-64	1
TOR2A	3.65852e-45	9.93395e-71	1
C21orf34	2.64369e-45	5.59753e-65	1
ELK4	1.44487e-45	3.7791e-45	1
C8orf40	1.05557e-45	6.70708e-46	1
C14orf159	5.16581e-46	4.81817e-66	1
TNFAIP8L1	4.14953e-46	1.6196e-45	1
C7orf58	3.36862e-46	2.34801e-66	1
LOC100128003	1.30776e-46	2.14252e-47	1
HGF	1.15249e-46	4.15521e-67	1
NHLH2	7.04978e-47	4.03527e-45	1
CSTF1	5.26464e-47	1.61923e-67	1
ATP8B3	5.0259e-47	5.07926e-46	1
NRG1	3.24292e-47	7.18296e-68	1
CYHR1	6.36975e-48	1.06026e-45	1
LYSMD1	4.61175e-48	5.34465e-47	1
CSF2RA	3.80269e-48	2.50165e-69	1
OSGIN2	3.41697e-48	1.211e-47	1
ALG13	1.43217e-48	2.46381e-49	1
ERLIN1	4.08434e-49	7.51905e-47	1
EXOC4	6.98153e-50	5.54662e-72	1
ARHGAP8	2.88166e-50	1.50281e-72	1
HOXC5	1.94102e-50	9.18629e-73	1
PQBP1	1.4679e-50	6.00284e-49	1
NCRNA00175	3.76474e-51	6.5507e-74	1
AKT1S1	1.60641e-51	3.59096e-55	1
SEC31A	1.3778e-51	4.4845e-57	1
AMAC1L3	1.20445e-51	1.3317e-74	1
SLC16A1	1.2039e-51	4.5632e-67	1
SNCA	1.84246e-52	7.96973e-76	1
TRPV1	1.08078e-52	3.54805e-76	1
TRPM6	1.99546e-53	3.36962e-55	1
LXN	1.95382e-53	2.10335e-58	1
ANO6	1.83496e-53	2.17752e-77	1
RAB23	6.6273e-54	4.50242e-78	1
LYAR	3.65009e-54	7.60232e-52	1
TSPAN4	3.02121e-54	1.35776e-78	1
EFCAB4B	1.4945e-54	5.50511e-79	1
CSF2RA	1.34444e-54	5.09627e-79	1
PPP2R3A	1.03123e-54	2.7746e-79	1
ARMC8	3.53562e-55	6.53886e-80	1
PCDHA9	2.58667e-55	5.0469e-80	1
SHBG	2.44828e-55	2.85527e-80	1
TNFRSF21	5.38335e-56	6.69674e-66	1
FBLN1	2.17905e-56	1.0496e-81	1
NOL3	1.95654e-56	8.0636e-55	1
GHRL	1.10868e-56	3.52942e-82	1
NMB	4.23497e-57	5.30842e-83	1
FBXO4	3.09313e-57	3.47648e-62	1
RNF4	1.81702e-57	7.99835e-65	1
ME3	7.73215e-58	4.49821e-84	1
KIF1B	7.62506e-58	4.34998e-84	1
LRP5L	1.43847e-58	5.16779e-61	1
ATPBD4	7.46781e-59	2.08512e-85	1
VDAC2	2.79759e-59	1.99688e-57	1
MEPCE	1.76049e-59	1.00608e-134	1
MMP23B	7.94025e-60	6.524e-87	1
EPB49	6.142e-60	4.45255e-87	1
C15orf56	2.5788e-60	1.28869e-87	1
AKT1S1	2.50366e-60	1.69687e-63	1
DNAJB5	1.68982e-60	7.09811e-88	1
C8orf51	1.59353e-60	3.85832e-67	1
YWHAZ	4.30564e-61	5.51876e-89	1
PNPLA6	3.15539e-61	2.63269e-89	1
C20orf144	1.69268e-61	6.33339e-66	1
ZNF641	1.27185e-61	1.27934e-89	1
GSTT2	7.38527e-62	1.31708e-60	1
SPATS2L	4.85106e-62	2.59824e-90	1
RAPGEF3	1.92097e-62	8.17332e-70	1
KIAA1967	5.59734e-63	1.42657e-91	1
CLU	2.82429e-63	2.96694e-92	1
LAMB3	2.77007e-63	3.154e-92	1
ECE1	1.64785e-63	1.44118e-92	1
ATP5E	5.54578e-64	3.08138e-62	1
KLC2	3.37092e-64	1.86903e-93	1
EIF4E3	1.91763e-64	7.88632e-94	1
FOSB	1.33546e-65	1.18716e-204	1
SULT1A3	1.12854e-66	1.25293e-77	1
PQBP1	1.59122e-67	1.10683e-98	1
PREPL	8.49984e-68	2.05194e-74	1
ZNF182	3.53438e-68	7.84358e-106	1
PLA2G4B	2.83595e-68	9.65467e-100	1
MTIF2	7.03806e-69	1.45835e-91	1
GPR113	3.74869e-69	5.51238e-101	1
COPS7A	2.26115e-69	5.19852e-68	1
RPL14	6.91848e-70	3.06599e-199	1
PCDHGA3	4.96346e-70	3.05504e-102	1
MOCS2	3.34249e-70	9.37271e-103	1
C5orf33	1.86594e-71	1.74716e-104	1
BMF	4.58558e-72	2.29856e-80	1
POU6F1	1.92942e-72	4.42818e-106	1
TUBB8	4.75307e-73	7.04161e-107	1
SH3BGR	7.27936e-74	6.38937e-108	1
RREB1	6.61958e-74	2.31506e-108	1
ELOVL6	2.12328e-74	5.10199e-95	1
IPCEF1	1.75941e-74	8.34493e-109	1
MECOM	1.03968e-74	1.65497e-109	1
CYP51A1	7.9227e-75	2.02667e-109	1
MADD	1.35925e-75	7.2043e-111	1
STEAP2	4.76491e-76	1.4179e-111	1
LDHB	3.31274e-76	3.03382e-172	1
WIBG	2.22508e-76	3.956e-112	1
CTPS2	1.33966e-76	2.3274e-112	1
ERCC1	4.52795e-77	4.05519e-113	1
PSMB5	6.7063e-78	1.94771e-77	1
MEN1	4.57621e-78	3.43992e-114	1
FBXO18	4.467e-78	1.02398e-114	1
P4HA2	1.58073e-78	4.35775e-115	1
G3BP2	9.92537e-80	4.45846e-88	1
G0S2	5.23492e-80	2.35492e-78	1
C3orf58	2.52368e-80	7.9607e-118	1
DNAH14	2.27302e-80	1.02811e-117	1
PIGO	8.67853e-81	4.7845e-79	1
ENSA	2.46334e-81	1.52198e-119	1
OTUD5	2.05651e-82	4.66976e-121	1
SLC26A1	6.84806e-83	8.64148e-122	1
PTGR2	1.61251e-83	8.2565e-123	1
MKS1	1.44404e-83	1.58915e-122	1
BAT3	1.20214e-83	6.8784e-123	1
C5orf13	6.01798e-84	3.54116e-123	1
ATAD3A	1.934e-84	5.59219e-101	1
NOL3	5.17106e-85	3.2391e-110	1
ANP32E	2.89298e-85	1.71256e-125	1
SCARNA7	2.77441e-85	1.9792e-125	1
PILRB	7.37132e-86	6.51474e-114	1
SMC4	5.11669e-86	1.48672e-126	1
TNIP2	4.02474e-88	3.11038e-113	1
TP53I3	2.5199e-88	2.71404e-98	1
SEPT6	1.29166e-88	2.59158e-130	1
LGALS8	6.7396e-89	7.5031e-131	1
TBX1	8.65676e-90	3.97799e-132	1
NIT1	4.07362e-90	1.13845e-132	1
TEAD4	3.02318e-90	8.79593e-133	1
DMRT2	1.09487e-91	5.88752e-135	1
CCND1	9.99864e-92	1.79048e-126	1
HLA-F	2.85873e-92	1.02579e-135	1
HOMER3	1.28433e-93	4.40247e-138	1
SHMT2	2.60765e-96	4.80275e-142	1
IL32	1.15555e-97	3.02888e-128	1
ZNF384	3.21142e-98	1.26328e-144	1
PCBP4	2.5433e-101	1.38269e-102	1
RPL21	2.26054e-102	4.13306e-186	1
GOLGA7	3.2915e-103	3.18685e-152	1
SUPT5H	3.27521e-106	1.39308e-190	1
NIT1	1.64669e-111	4.76629e-165	1
ZNF607	2.94168e-114	7.56406e-169	1
BCAN	5.45104e-120	9.52098e-178	1
ALS2CL	8.80526e-168	3.44346e-249	1
RPL34	2.68388e-218	0	1
RPL21P28	4.89234e-233	7.84551e-302	1
YPEL3	0	0	1
CDKN1A	0	0	1
MLLT10	5.71256e-15	1.25145e-20	1
DDX17	1.21852e-16	5.99094e-15	1
FABP6	4.03337e-19	1.83196e-16	1
DHRS1	6.52498e-15	5.42913e-27	1
PLEKHA5	3.1445e-16	6.98755e-15	1
EZR	3.16337e-18	4.9728e-36	1
C1QTNF7	1.8916e-18	1.74952e-16	1
MID1	2.75027e-19	3.07724e-18	1
FAM53A	2.53272e-19	1.10139e-19	1
KCNAB1	1.58403e-19	7.6396e-17	1
TMEM67	4.81623e-20	1.91005e-18	1
FKBP6	1.57487e-20	1.55159e-18	1
MORN4	8.61114e-21	1.9039e-18	1
DMKN	6.07988e-21	5.84434e-19	1
CARHSP1	7.62615e-22	4.00844e-19	1
DEPDC7	1.82116e-22	7.99924e-20	1
PLEKHG5	7.31074e-23	2.07695e-20	1
CTPS2	2.00933e-24	2.15447e-40	1
SOCS5	8.39296e-26	3.6203e-23	1
DLC1	2.3251e-26	6.44106e-28	1
SIRPA	1.8492e-27	6.77551e-25	1
C22orf45	1.58602e-27	4.8727e-27	1
SLC45A2	2.3956e-28	4.1131e-30	1
GLRX2	7.72166e-29	1.23781e-26	1
CHTF8	4.58749e-29	4.79998e-36	1
FAM83G	9.59381e-31	6.79096e-33	1
SYT12	1.59592e-33	5.18689e-31	1
RAD51L1	7.94122e-35	2.7788e-33	1
MGAT1	1.18373e-35	1.3684e-33	1
SLA2	2.93505e-36	6.80531e-59	1
PLEKHA5	1.03097e-52	3.6419e-55	1
PPIAL4B	6.62015e-65	1.18575e-94	1
MRAS	1.62053e-65	1.53106e-95	1
PFKM	1.39743e-66	3.83791e-97	1
TRAPPC9	1.50921e-70	9.06763e-81	1
SMARCA4	1.48314e-70	3.9777e-103	1
RAB27A	7.34808e-73	7.30579e-88	1
C2orf63	3.51238e-80	1.21147e-117	1
GRSF1	1.93363e-82	4.93634e-121	1
RFPL2	2.03144e-87	2.10582e-128	1
PRAME	2.08164e-16	7.93948e-15	1
WWTR1	9.07265e-15	3.03487e-18	1
IGFBP6	8.49393e-15	1.43425e-46	1
UCK1	5.14249e-16	8.06237e-15	1
LOC728228	9.60327e-15	1.83219e-17	1
MAGIX	6.85377e-18	3.34721e-15	1
GLTPD1	1.30977e-14	6.02954e-27	1
C19orf25	1.30015e-14	5.43394e-26	1
NLRP3	1.46417e-14	9.19019e-19	1
RFX4	2.48682e-17	1.49053e-14	1
IER5L	1.81034e-14	8.88543e-37	1
DCTN4	6.31414e-16	1.68972e-14	1
NAB2	2.56702e-14	6.19016e-16	1
UPP1	2.19915e-14	7.4855e-40	1
EIF6	3.13992e-14	6.94e-24	1
EFCAB4A	3.06014e-14	1.69294e-27	1
CCDC33	2.82515e-14	2.48453e-15	1
MUS81	3.18252e-14	8.19319e-17	1
MAPK8IP2	7.33872e-17	3.49839e-14	1
FHL1	2.33082e-15	3.44055e-14	1
KPNA2	2.00365e-15	3.67576e-14	1
TMEM128	4.47911e-14	9.50387e-17	1
PRR22	4.621e-14	2.27493e-37	1
HK1	5.34948e-14	2.07452e-28	1
REEP4	8.27579e-14	9.6404e-25	1
FSCN1	8.47892e-14	4.80532e-16	1
IFI30	9.35584e-14	1.41843e-23	1
MGC23284	8.92751e-15	8.50571e-14	1
PIGO	9.60097e-14	1.64141e-32	1
TYW3	1.92328e-16	9.89904e-14	1
ARG1	4.60623e-15	9.86397e-14	1
LOC442454	4.23333e-16	1.02568e-16	1
CALR	2.5013e-16	1.26388e-22	1
ZACN	8.6955e-18	1.04072e-291	1
MRPL49	6.44169e-18	2.65064e-105	1
TMSB4X	3.13721e-18	7.61824e-39	1
SERP1	1.78709e-19	2.88493e-17	1
RPP25	1.08158e-22	2.95841e-26	1
AUP1	3.24224e-23	1.591e-35	1
SNORA40	1.69154e-23	6.11719e-23	1
ENC1	1.4265e-23	6.94069e-22	1
PIGY	1.06113e-23	2.88634e-24	1
BST2	1.5997e-25	4.04909e-24	1
GSTP1	1.00621e-25	2.89107e-81	1
SRSF5	3.74587e-26	6.81271e-85	1
TMED9	3.11426e-26	9.90191e-51	1
P4HB	4.99381e-27	4.61111e-27	1
DNAJB1	1.47691e-28	1.06091e-23	1
AHNAK	2.0792e-29	4.81432e-43	1
MAGEF1	1.4968e-30	9.52153e-31	1
RSC1A1	1.3869e-30	6.993e-30	1
SIGMAR1	3.88741e-32	3.47486e-32	1
RPL12	8.04161e-34	3.85111e-52	1
CKS2	2.29369e-34	1.34719e-43	1
ARL6IP1	9.69897e-39	1.67548e-269	1
GPR172A	2.30239e-39	4.4077e-47	1
FBXL6	9.27344e-40	9.82819e-43	1
ANKRD36BP1	1.19349e-43	5.69336e-43	1
HSPA1A	5.93871e-44	2.68469e-83	1
RPL23AP64	2.54051e-44	1.15032e-57	1
RBM12B	3.53396e-48	5.69912e-50	1
MEA1	1.43543e-49	1.8438e-58	1
ATXN2L	1.51482e-50	6.07264e-49	1
ZNF217	2.23722e-51	4.61902e-53	1
GPAA1	2.37978e-54	3.71407e-99	1
CHRAC1	2.06866e-54	2.9221e-56	1
RNF5P1	2.13158e-56	4.54135e-55	1
SRPR	6.44429e-57	1.84705e-59	1
PCNA	7.28416e-64	1.01152e-244	1
MYEOV	1.63032e-65	4.24382e-67	1
LOC100190986	3.55428e-72	4.45451e-71	1
SURF4	4.87049e-76	3.28777e-101	1
CRABP2	2.81717e-86	1.15173e-267	1
IER5	6.96774e-88	8.38741e-305	1
ATXN2L	4.99074e-101	2.37848e-99	1
KRT8	4.24743e-105	1.61138e-129	1
MLLT11	1.56472e-106	8.97167e-114	1
SNORA32	6.40721e-133	2.77492e-161	1
ZWINT	8.12765e-139	2.41193e-150	1
SLC2A3	4.25871e-151	0	1
PTTG2	2.31547e-165	1.57969e-237	1
EGR1	4.47876e-187	0	1
SNORA44	1.10291e-253	0	1
ID3	0	0	1
PTTG3P	0	0	1
COX6A1	3.0524e-15	1.08428e-25	1
LOC100270710	4.47181e-15	3.08678e-231	1
SON	3.88607e-15	1.42345e-19	1
CCND2	5.5228e-15	3.20965e-20	1
AURKAIP1	1.0925e-14	1.19595e-13	1
TP53I13	1.33155e-13	1.02211e-27	1
C5orf54	1.32553e-13	2.56975e-17	1
TGOLN2	2.96789e-14	4.99736e-15	1
SNORA2A	4.4684e-14	2.71873e-30	1
BEGAIN	7.53743e-16	1.58381e-13	1
DBR1	1.82265e-13	6.09466e-41	1
CDKN2C	3.54851e-15	1.84057e-13	1
LOC93622	4.00596e-14	5.81445e-14	1
PAF1	2.1577e-13	4.53e-22	1
GNAS	2.17067e-13	3.33083e-61	1
PROCR	1.09079e-13	7.54568e-205	1
SARDH	2.25512e-13	5.71478e-17	1
EIF1	7.52295e-16	1.2339e-13	1
LOC645431	6.58664e-15	2.58268e-13	1
RUFY2	1.45785e-14	2.68882e-13	1
RGS3	6.76309e-16	3.16873e-13	1
ST7OT4	3.26849e-13	6.79705e-25	1
LOC285033	3.53642e-13	4.23631e-17	1
CALM1	4.04494e-15	2.53984e-13	1
CKAP2	3.79847e-13	5.08837e-19	1
BUB3	3.81928e-13	6.65523e-80	1
EPB49	8.13726e-16	4.21131e-13	1
NCRNA00107	4.28811e-13	5.09271e-16	1
CNP	4.5958e-13	6.94706e-16	1
PRCD	1.19011e-15	4.74147e-13	1
NPRL3	1.3529e-15	4.74739e-13	1
C19orf12	1.51643e-14	4.81445e-13	1
B3GNT4	3.77388e-13	1.56684e-13	1
POP1	7.07576e-13	4.3934e-28	1
RAB41	1.54523e-13	5.49777e-13	1
KLC4	3.61856e-13	4.68459e-13	1
CPSF7	8.52039e-13	9.9226e-42	1
HNF4A	8.62803e-13	4.27215e-16	1
C14orf176	9.16341e-13	8.32614e-32	1
TPRN	9.36439e-13	1.03894e-43	1
TUBB8	9.52229e-13	3.55212e-17	1
GP1BA	9.62932e-13	2.56806e-28	1
SCARNA13	9.87124e-13	5.21528e-32	1
LOC286367	9.29021e-13	1.61445e-13	1
MESDC1	1.16817e-12	2.09965e-15	1
C14orf159	1.20356e-12	9.71113e-37	1
ARHGDIG	1.25598e-12	1.21366e-19	1
ANXA2P1	1.72445e-12	3.48302e-14	1
ENO3	1.80372e-12	9.30879e-36	1
HR	2.45898e-12	2.09429e-18	1
AMPD3	8.48843e-15	2.48649e-12	1
TK1	3.66999e-14	2.54649e-12	1
NCRNA00152	2.59996e-12	1.62865e-13	1
ING1	9.76131e-14	2.6794e-12	1
GP1BB	7.85185e-13	2.03361e-12	1
CLEC11A	1.63036e-12	1.25561e-12	1
RND1	2.89773e-12	9.02099e-19	1
DEDD2	2.96532e-12	9.32889e-36	1
ADPRH	8.52818e-14	3.07962e-12	1
ZFX	3.1897e-12	1.76542e-17	1
OTOA	6.95099e-13	2.74277e-12	1
HDHD3	3.61536e-12	2.81784e-42	1
ENDOG	3.65949e-12	9.76629e-17	1
FAM100B	3.82945e-12	1.50121e-44	1
ATP5E	5.54781e-13	3.2915e-12	1
FAM54B	4.70215e-12	6.66289e-14	1
ALG13	4.99468e-12	2.57704e-15	1
NSUN5P2	1.31644e-13	5.56368e-12	1
RNF5P1	6.17345e-12	3.19404e-17	1
NEK3	6.81652e-13	6.19045e-12	1
DDHD2	7.01606e-12	3.53175e-16	1
ALG13	7.92547e-12	1.17289e-16	1
PTCH2	7.95454e-12	2.168e-24	1
RAI14	8.38472e-12	6.11909e-22	1
LMF2	8.62964e-12	5.66618e-120	1
KCNK2	1.48874e-14	9.56975e-12	1
PIGP	1.10482e-11	3.94857e-13	1
ELK4	2.14729e-12	9.33143e-12	1
VGF	1.18175e-11	1.18376e-15	1
CAST	1.19002e-11	8.18578e-14	1
SLC22A18	6.18138e-14	1.26885e-11	1
SAC3D1	1.36119e-11	6.54006e-39	1
LARP6	1.37022e-11	2.73155e-14	1
TRPV4	1.39151e-11	6.98251e-25	1
MICB	1.41215e-11	5.71996e-17	1
GHDC	1.52552e-11	6.98358e-26	1
PIGP	1.47216e-11	8.67291e-13	1
SCARNA17	1.76953e-11	1.31769e-35	1
DOK3	1.63767e-11	1.34662e-12	1
DYNLL2	1.77909e-11	5.07279e-17	1
GTF2H2D	1.82663e-11	1.82943e-85	1
TBC1D10B	1.93464e-11	9.76645e-28	1
MCTS1	1.56976e-13	2.07096e-11	1
UTS2	8.65865e-12	1.88914e-11	1
CNPY2	2.72695e-11	1.42138e-12	1
NFE2	3.71187e-13	3.06971e-11	1
IRF7	9.08885e-12	2.28336e-11	1
RAD1	5.13581e-13	3.18145e-11	1
TMEM81	3.34843e-11	8.03709e-14	1
FOXD4	3.75268e-11	2.97187e-30	1
TSC22D1	3.82456e-11	1.84447e-23	1
CYBA	4.13443e-11	1.27039e-29	1
CTAGE4	4.211e-11	1.12898e-32	1
C9orf167	4.28463e-11	4.36839e-58	1
PHF14	4.37785e-11	5.84308e-32	1
DCTN4	5.79936e-13	4.36178e-11	1
TMEM168	8.67137e-12	3.62214e-11	1
GTSE1	3.32895e-12	4.16584e-11	1
THAP5	4.53017e-11	1.20577e-46	1
SPR	9.14339e-13	4.54693e-11	1
P2RY11	4.72481e-11	2.50206e-12	1
NDUFB11	5.19486e-11	9.71664e-14	1
SYTL2	4.94887e-13	5.24833e-11	1
RDH5	5.87144e-11	5.75278e-23	1
PAIP2	7.98663e-13	6.16616e-11	1
C1orf192	6.34018e-11	5.62759e-16	1
SULT1A2	1.44035e-12	6.39027e-11	1
FYTTD1	7.18259e-11	7.50695e-27	1
MCRS1	7.69964e-11	1.4102e-41	1
C10orf25	7.70727e-11	5.94215e-38	1
FAM82A1	7.98453e-11	1.92838e-16	1
SEC31A	7.38222e-11	8.29175e-12	1
GLA	8.78008e-11	2.03712e-24	1
FOXD4L1	8.69446e-11	8.78914e-13	1
EYA1	8.81777e-11	4.47328e-13	1
ETV4	1.0575e-10	2.38027e-13	1
HIST4H4	9.34592e-12	1.02933e-10	1
RNF6	1.72857e-12	1.23721e-10	1
KLC4	1.31143e-10	1.79071e-19	1
GSPT2	1.37752e-10	1.13959e-17	1
TFAP2A	1.45507e-10	2.79092e-19	1
LOC728024	4.44661e-12	1.48509e-10	1
TYW3	9.1685e-11	6.20293e-11	1
MST1P9	1.64373e-10	2.57976e-37	1
PQBP1	2.79556e-13	1.84195e-10	1
G3BP2	4.55637e-11	1.42235e-10	1
GAS8	2.05443e-10	1.59752e-12	1
LOC100132707	1.64445e-11	1.90776e-10	1
UBE2A	2.15602e-10	3.84325e-45	1
C15orf24	2.18033e-10	8.42286e-13	1
NCRNA00107	2.2837e-10	4.17582e-19	1
MEIS3P1	2.3509e-10	6.10322e-41	1
TUBG1	2.20579e-11	2.24924e-10	1
SCAND3	2.66522e-10	4.97223e-22	1
CYBASC3	2.77008e-10	1.19048e-23	1
PRR5	3.30485e-10	3.27998e-12	1
TMEM92	6.07102e-13	3.40357e-10	1
OAZ2	3.64751e-10	5.16533e-16	1
EDF1	6.14789e-11	3.14157e-10	1
LAMB2L	3.48088e-10	3.45312e-11	1
SFRS12	3.93935e-10	2.11554e-42	1
IFFO1	3.89878e-10	1.46281e-11	1
PABPN1L	4.05245e-10	7.66899e-22	1
PRDX6	4.23832e-10	5.19623e-19	1
SYK	3.28819e-12	4.2873e-10	1
C1orf128	4.58934e-10	3.29423e-54	1
GPR137	4.6086e-10	4.19237e-19	1
NPFF	4.98234e-10	1.90567e-24	1
POLE3	5.09194e-10	4.44138e-14	1
GPAT2	5.37238e-10	8.67264e-14	1
POLR2L	5.54244e-10	3.10633e-40	1
FAM43A	5.22432e-10	6.26799e-11	1
SEC13	6.06095e-11	5.46757e-10	1
HAUS5	4.94396e-11	5.7316e-10	1
AURKAPS1	6.73921e-10	3.29942e-15	1
BSCL2	3.6007e-12	6.91063e-10	1
PTPN7	7.05334e-10	3.67189e-16	1
SOX15	6.98623e-12	7.09871e-10	1
FNDC4	7.39076e-10	5.31871e-13	1
LFNG	9.24394e-11	7.54696e-10	1
DALRD3	3.71405e-11	8.58841e-10	1
SEC13	3.60842e-10	6.0469e-10	1
EIF3CL	3.36626e-12	9.9107e-10	1
PSMB8	1.03955e-09	7.60448e-26	1
ZBED6	4.19715e-11	1.05759e-09	1
EIF5	1.16009e-09	2.69998e-11	1
SLC16A1	1.19153e-09	1.99459e-14	1
SLC39A1	1.326e-09	9.29307e-18	1
LOC729020	1.28947e-09	4.7144e-11	1
ANKRD1	1.39628e-09	5.69104e-43	1
SLC35A2	1.2197e-10	1.34991e-09	1
FAM158A	2.27172e-11	1.52023e-09	1
HIST2H3C	1.57116e-09	6.55347e-19	1
MYL12B	1.66085e-09	2.50825e-29	1
MRPL53	1.69829e-09	1.57267e-12	1
PNRC2	1.9461e-09	2.51681e-25	1
LOC149134	2.26077e-09	1.8271e-19	1
GSK3A	2.23971e-09	6.23814e-11	1
C20orf106	2.51056e-09	5.11918e-11	1
HJURP	4.22745e-11	2.60285e-09	1
RPL18A	2.53198e-10	2.51685e-09	1
KRTCAP3	2.98672e-09	2.72875e-13	1
HAS3	4.59675e-10	2.66086e-09	1
IFT27	3.12973e-09	5.90416e-17	1
SPSB2	4.92547e-11	3.14282e-09	1
OPN5	3.10104e-09	9.53175e-11	1
RANBP2	2.12176e-10	3.65543e-09	1
FLJ39582	5.10106e-12	3.98469e-09	1
CLCF1	4.11714e-09	2.65861e-17	1
MAMSTR	1.27937e-11	4.14455e-09	1
C21orf122	4.17694e-09	7.71779e-16	1
LYPD6	4.19749e-09	2.0963e-15	1
GAL3ST4	2.76217e-09	1.46279e-09	1
IL12RB1	2.66744e-11	4.44771e-09	1
SNUPN	2.66415e-09	1.93299e-09	1
MAP3K7	9.74212e-10	3.78053e-09	1
ME3	6.28526e-12	4.92552e-09	1
AAMP	5.57167e-09	1.74746e-11	1
LOC100303728	5.05381e-09	7.86487e-10	1
TSTA3	5.86857e-09	2.72333e-14	1
CCDC112	5.89024e-11	5.93861e-09	1
SLC6A13	6.68582e-10	5.41248e-09	1
CDK2	6.26225e-09	7.22087e-26	1
ELMO3	6.32267e-09	2.34059e-19	1
IMPDH2	9.21058e-11	6.39698e-09	1
CAV1	5.38128e-09	2.0468e-09	1
LOC100131635	7.16367e-09	3.36066e-10	1
SP3	6.64863e-11	7.84333e-09	1
HBA2	3.35803e-09	4.90222e-09	1
CBX6	8.95692e-10	8.57051e-09	1
NDNL2	1.00017e-08	3.99873e-13	1
SFTA1P	8.97021e-09	1.54278e-09	1
LRRC8D	3.15741e-10	1.04268e-08	1
BHLHA15	2.25363e-09	8.63527e-09	1
NES	1.09195e-08	1.7832e-35	1
SH3GL1P1	1.10998e-08	2.49148e-11	1
ALDH3A2	1.12454e-08	3.24212e-13	1
GTF3C5	8.78124e-09	2.53771e-09	1
MGC87042	1.15567e-08	5.40163e-32	1
SLC39A7	1.26133e-08	2.0571e-72	1
PDX1	2.46411e-09	1.2101e-08	1
TMEM107	1.46215e-08	1.31034e-27	1
IRF3	1.49276e-08	3.64671e-35	1
FAM10A4	2.26824e-09	1.36243e-08	1
POLR2D	1.40546e-08	2.26985e-09	1
C8G	1.71157e-08	2.51213e-34	1
OR2A42	2.0494e-08	6.82708e-17	1
RBPJ	4.17528e-10	2.09074e-08	1
GTF2A1L	2.14687e-08	3.29973e-29	1
COMTD1	2.30799e-08	1.77072e-12	1
CDK9	2.42953e-08	1.24546e-35	1
SRP19	2.47667e-08	7.90526e-12	1
MAGED1	2.69391e-08	1.08387e-65	1
C22orf13	9.15684e-09	1.96537e-08	1
MRPL42P5	2.6745e-08	4.47582e-09	1
TAS2R3	3.46108e-10	3.1511e-08	1
RPL28	1.26311e-09	3.3258e-08	1
CEBPB	3.4825e-08	5.66615e-14	1
CA7	2.38846e-09	3.27582e-08	1
LIN37	3.62273e-08	7.22798e-32	1
NFIA	1.92136e-08	2.01005e-08	1
RAB3B	6.16734e-10	4.02833e-08	1
CCDC159	4.1604e-08	3.10124e-17	1
PRSS53	3.92446e-08	2.40851e-09	1
IQGAP3	1.1929e-08	3.23778e-08	1
SPC24	1.58087e-09	4.4039e-08	1
CARD6	5.04943e-08	5.68769e-23	1
AMIGO3	5.62181e-09	4.99359e-08	1
IDH2	5.65922e-08	2.21288e-14	1
DHX33	4.23092e-08	1.48926e-08	1
NSUN5P1	1.05002e-08	4.706e-08	1
ABAT	5.1831e-08	5.90254e-09	1
TRPV4	6.08964e-08	8.48554e-29	1
TSSC4	6.36819e-08	2.06804e-10	1
CRELD2	6.56405e-08	3.01066e-13	1
ZNF32	2.03907e-09	6.39345e-08	1
PREB	6.76172e-08	1.07841e-12	1
C19orf62	1.50416e-09	7.14631e-08	1
ZNF205	4.56509e-08	2.96069e-08	1
SLC10A3	8.16858e-08	6.97137e-22	1
ADO	6.88741e-08	1.99313e-08	1
FLJ42875	9.54084e-08	1.0804e-10	1
LOC100329109	2.48585e-09	9.92221e-08	1
SYNPO	8.78142e-08	1.43984e-08	1
CRLF2	5.13744e-10	1.09882e-07	1
SMAD1	1.12127e-07	2.48093e-09	1
LOC646214	2.67303e-09	1.14198e-07	1
SNHG9	1.16956e-07	1.5966e-21	1
DMRTA2	1.19782e-07	1.29091e-15	1
EXOC6	1.05335e-07	1.90698e-08	1
NFAT5	3.85368e-09	1.20635e-07	1
ZNF121	2.4516e-09	1.23054e-07	1
C6orf176	1.07587e-07	1.94876e-08	1
BRCA1	1.30753e-07	1.06353e-20	1
EPCAM	1.3345e-07	1.92453e-12	1
C11orf24	1.3482e-07	6.38098e-19	1
NDUFA11	1.42684e-07	1.72328e-26	1
ZNF574	1.3529e-07	1.17749e-08	1
IL11RA	5.51497e-08	9.55703e-08	1
MDK	1.34608e-11	1.5756e-07	1
C1orf51	1.66697e-07	7.41504e-11	1
LOC100128822	4.48957e-09	1.63958e-07	1
LOC282997	1.7124e-07	1.38675e-33	1
PDE4B	1.05194e-08	1.62509e-07	1
DGCR11	1.13784e-07	6.93138e-08	1
CNPY4	1.21858e-07	6.85369e-08	1
KRI1	1.892e-07	1.19168e-08	1
TAGAP	2.65954e-08	1.75335e-07	1
SLC25A25	1.86724e-07	2.9159e-08	1
EIF2B2	2.22796e-07	1.07386e-18	1
HCG27	2.31179e-07	5.9502e-16	1
NFE2L2	2.2446e-07	1.39552e-08	1
NEK2	9.03167e-09	2.31619e-07	1
NR4A2	2.51301e-07	1.86931e-30	1
GNG13	2.44987e-07	8.46283e-09	1
EBLN2	2.69483e-09	2.59316e-07	1
CBX1	2.63912e-07	1.64394e-11	1
SLC6A8	1.09311e-07	1.62644e-07	1
SLC17A7	2.73827e-07	5.25575e-12	1
PEX5	2.75038e-07	3.43134e-25	1
POLR2K	2.84536e-07	1.20072e-36	1
INE2	2.93339e-07	1.29462e-10	1
FOXH1	3.02879e-07	2.23768e-11	1
COQ10A	3.32875e-07	2.24136e-27	1
TCEAL1	2.59882e-07	8.58053e-08	1
HMMR	9.03346e-08	2.72382e-07	1
TMEM55B	3.69453e-07	3.53603e-61	1
PTPRF	4.65516e-09	3.74287e-07	1
GMPPB	1.00008e-08	3.70365e-07	1
C2orf7	3.96131e-07	1.23501e-12	1
DEFB122	2.79843e-08	3.69987e-07	1
MST1R	4.30222e-07	3.72044e-18	1
TUSC1	4.28763e-07	6.25398e-09	1
DNAJB6	1.65943e-07	2.78103e-07	1
ARPC5L	5.06275e-07	2.64544e-16	0.999999
TLR6	5.06339e-07	1.04467e-31	0.999999
UROD	8.45185e-09	5.1202e-07	0.999999
TRAPPC2	5.84181e-07	4.45126e-13	0.999999
HHLA3	5.98157e-07	2.99025e-10	0.999999
SLC39A14	1.1503e-07	5.01397e-07	0.999999
SYK	4.55222e-07	1.73474e-07	0.999999
SH2B1	6.62698e-07	6.06743e-09	0.999999
STAT6	6.81984e-07	6.78114e-46	0.999999
PER1	7.10403e-07	2.19182e-14	0.999999
KRTCAP2	4.36582e-08	6.90123e-07	0.999999
ASNSD1	6.26049e-07	1.1042e-07	0.999999
APOC1P1	4.78816e-07	2.5816e-07	0.999999
C22orf29	7.39621e-07	2.30073e-25	0.999999
RASL11A	8.03503e-07	4.25334e-11	0.999999
SPIN4	6.3818e-07	1.77911e-07	0.999999
ARL4C	1.73515e-07	7.21627e-07	0.999999
SLC39A4	5.26797e-07	3.69051e-07	0.999999
BET1	2.0622e-08	8.75945e-07	0.999999
DNAJA1	8.96671e-07	6.24942e-16	0.999999
NEK3	4.87713e-09	8.94489e-07	0.999999
C19orf6	9.03319e-07	2.63305e-14	0.999999
LOC100270746	1.05746e-07	8.2893e-07	0.999999
C12orf32	9.95e-07	4.20858e-11	0.999999
RNF208	1.0195e-06	7.17911e-12	0.999999
HPGDS	7.01157e-07	3.21736e-07	0.999999
NSUN5	4.71562e-07	5.87126e-07	0.999999
RER1	1.11934e-06	1.6484e-11	0.999999
SVOPL	7.68687e-07	3.75381e-07	0.999999
REST	5.23907e-08	1.18115e-06	0.999999
BRP44	1.24733e-06	2.23718e-17	0.999999
B3GALNT1	1.27148e-06	3.35494e-28	0.999999
EIF1AD	1.27912e-06	1.94233e-29	0.999999
LOC550112	1.46203e-06	3.74941e-16	0.999999
PGF	1.48438e-06	1.58655e-72	0.999999
SATL1	1.4907e-06	3.82083e-17	0.999999
C20orf160	1.56023e-06	1.42365e-08	0.999998
LOX	1.39718e-06	2.08002e-07	0.999998
MDK	1.68998e-06	9.62538e-40	0.999998
MPG	1.74772e-06	1.76297e-14	0.999998
HIST1H3B	1.56535e-07	1.61499e-06	0.999998
GGA1	1.18984e-08	1.76535e-06	0.999998
KAZ	1.81412e-06	3.0741e-12	0.999998
APOLD1	2.02013e-06	1.69647e-18	0.999998
TNFRSF6B	1.51227e-07	1.90061e-06	0.999998
ZNF747	2.08751e-06	6.34763e-14	0.999998
CHMP2A	2.09314e-06	6.72735e-20	0.999998
LOC285045	1.45428e-06	9.83921e-07	0.999998
RPL34	2.47345e-06	8.94677e-13	0.999998
SLC25A35	2.49811e-06	2.3484e-16	0.999998
DDRGK1	2.2702e-06	2.43212e-07	0.999997
VPREB3	1.16175e-07	2.41938e-06	0.999997
C21orf58	1.97576e-08	2.54422e-06	0.999997
TCF20	8.9407e-07	1.68657e-06	0.999997
B3GNT9	2.61667e-06	4.505e-34	0.999997
TAS2R19	7.30441e-07	1.90384e-06	0.999997
UBXN11	4.48417e-09	2.65543e-06	0.999997
OGFOD2	2.83892e-06	8.82458e-12	0.999997
MRPL10	9.3116e-07	2.0015e-06	0.999997
ALKBH6	2.35903e-06	5.89528e-07	0.999997
C19orf52	2.12181e-07	2.80836e-06	0.999997
TAS2R5	3.04866e-06	1.3106e-16	0.999997
HIST1H2BL	3.10014e-06	1.90244e-10	0.999997
TMEM134	3.31664e-06	3.10012e-19	0.999997
SCN2A	1.90814e-06	1.47295e-06	0.999997
LAMP2	3.61726e-06	5.54584e-31	0.999996
YWHAZ	3.24729e-06	4.05349e-07	0.999996
AMT	3.72726e-06	4.93611e-21	0.999996
FBXO32	3.86181e-06	2.74746e-08	0.999996
PDIK1L	2.9101e-06	1.00938e-06	0.999996
CAPS	3.99956e-06	5.95904e-18	0.999996
ENGASE	4.00389e-06	1.23809e-21	0.999996
RNF40	4.07928e-06	2.70702e-28	0.999996
ATXN7L3B	8.13116e-10	4.09176e-06	0.999996
SFRS17A	4.24297e-06	1.55896e-09	0.999996
RING1	4.26781e-06	1.75657e-14	0.999996
CRLF2	6.94054e-09	4.39863e-06	0.999996
HOXC6	4.5594e-06	9.22711e-12	0.999995
ZBTB24	2.54973e-06	2.38466e-06	0.999995
KCNV2	4.10311e-06	8.62179e-07	0.999995
TBCC	4.72809e-06	6.04854e-07	0.999995
PDE7B	1.55672e-08	5.3391e-06	0.999995
IL32	5.62844e-06	6.26061e-25	0.999994
KLC2	3.74035e-08	6.05566e-06	0.999994
ZFP28	2.88273e-07	6.29728e-06	0.999993
PTGR1	6.65279e-06	1.55259e-09	0.999993
C15orf17	6.65944e-06	3.81498e-27	0.999993
LIPA	6.84369e-06	7.00357e-23	0.999993
ATRIP	6.89607e-06	1.66844e-08	0.999993
MAPK8	4.60402e-08	6.88443e-06	0.999993
TMEM51	7.13012e-06	3.67079e-10	0.999993
KLC4	2.50943e-07	6.90963e-06	0.999993
ZNF581	7.17378e-06	5.43497e-50	0.999993
DOHH	7.50557e-06	1.94335e-13	0.999992
CRLF2	1.14607e-08	7.76798e-06	0.999992
TSEN34	5.3787e-06	2.79172e-06	0.999992
BCCIP	8.27636e-06	4.6614e-09	0.999992
PAN2	9.82832e-08	8.35551e-06	0.999992
WRAP53	8.47706e-06	2.64027e-50	0.999992
SYNGR2	7.94895e-06	6.8723e-07	0.999991
LOC151009	8.69138e-06	1.07994e-08	0.999991
ORMDL3	8.89417e-06	9.25035e-15	0.999991
TNPO2	8.98985e-06	2.61386e-11	0.999991
RHEBL1	8.99281e-06	5.03267e-08	0.999991
SLC25A19	1.67577e-07	9.31921e-06	0.999991
BEND7	7.43771e-08	9.5081e-06	0.99999
C14orf21	1.7528e-07	9.59397e-06	0.99999
GLUL	9.81823e-07	9.09449e-06	0.99999
DDX41	1.69675e-06	8.59397e-06	0.99999
TSPAN4	1.04503e-05	7.58133e-15	0.99999
ARL16	7.61574e-06	3.30376e-06	0.999989
PUF60	1.35639e-06	1.06938e-05	0.999988
CTAGE9	1.23907e-05	7.95358e-24	0.999988
ARHGAP1	1.33283e-05	8.25397e-24	0.999987
ZNF692	2.0152e-06	1.14479e-05	0.999987
GTPBP3	2.70879e-06	1.07626e-05	0.999987
NEURL2	1.33441e-05	1.49092e-07	0.999987
FLAD1	3.12758e-07	1.33443e-05	0.999986
STAT6	3.18193e-06	1.11137e-05	0.999986
DCAF16	8.66085e-06	5.70056e-06	0.999986
CAD	1.44273e-05	1.25901e-12	0.999986
DNASE1L2	1.60318e-06	1.2918e-05	0.999985
KRT18	1.48228e-05	1.26854e-12	0.999985
SETD6	3.4227e-07	1.44808e-05	0.999985
DLG3	1.94299e-08	1.48351e-05	0.999985
LOC100130015	2.31439e-07	1.48116e-05	0.999985
STK19	1.52726e-05	7.34e-08	0.999985
RNF167	1.51347e-05	5.99662e-07	0.999984
GCAT	1.73163e-05	5.64215e-08	0.999983
PHLDB2	1.77799e-05	2.97782e-09	0.999982
PTGES2	2.08355e-06	1.65959e-05	0.999981
RS1	2.80563e-08	1.87554e-05	0.999981
FAM36A	2.02918e-07	1.94118e-05	0.99998
FHL3	1.99593e-05	7.85051e-33	0.99998
NETO2	1.91176e-05	9.97979e-07	0.99998
UNC45B	2.01447e-05	5.24036e-10	0.99998
HERPUD1	1.71802e-06	1.85252e-05	0.99998
SSTR5	2.02713e-05	5.48314e-12	0.99998
TTC28AS	2.04301e-05	1.02217e-09	0.99998
PCDHGB2	2.08741e-05	7.4199e-08	0.999979
PDIA2	2.17868e-05	1.30488e-17	0.999978
LAGE3	2.30078e-05	1.98036e-08	0.999977
HLA-G	2.28369e-05	3.74786e-07	0.999977
MRO	1.57494e-05	9.03967e-06	0.999975
RPS19BP1	2.4552e-05	6.09095e-07	0.999975
ACSS1	7.18746e-08	2.55697e-05	0.999974
SLC35B4	3.36585e-07	2.5598e-05	0.999974
UBLCP1	2.47675e-05	1.23046e-06	0.999974
PRR14	2.61887e-05	1.51431e-10	0.999974
CETP	2.69729e-05	2.93139e-10	0.999973
MLF2	8.01888e-07	2.67724e-05	0.999972
C9orf142	2.80414e-05	3.88612e-08	0.999972
PRPF4	2.87875e-05	1.17095e-09	0.999971
ZNF853	2.88077e-05	4.74806e-09	0.999971
ATP6V1G2	1.49761e-06	2.8893e-05	0.99997
CFL2	1.69171e-07	3.14327e-05	0.999968
JAKMIP1	1.10304e-05	2.05719e-05	0.999968
TMEM8B	3.10379e-05	8.10513e-07	0.999968
DGAT1	3.23022e-05	3.20637e-92	0.999968
GART	8.48342e-08	3.22566e-05	0.999968
SAP18	2.88232e-05	3.72879e-06	0.999967
MYL12B	3.32148e-05	2.70827e-09	0.999967
CAV1	3.42325e-05	7.15895e-07	0.999965
RNASE4	1.24745e-05	2.2714e-05	0.999965
SPCS1	3.62447e-05	1.50465e-09	0.999964
DNAJC19	3.3767e-07	3.59217e-05	0.999964
ZNF789	6.25818e-06	3.0533e-05	0.999963
TTLL10	3.69499e-05	7.32136e-16	0.999963
RBM42	3.57977e-05	1.50981e-06	0.999963
TXN	1.12266e-06	3.66335e-05	0.999962
CDAN1	3.83889e-05	1.79216e-08	0.999962
RHOV	3.50451e-05	3.47766e-06	0.999961
KLHL2	4.63795e-06	3.40039e-05	0.999961
ACE	4.00327e-05	8.9113e-16	0.99996
SAMD10	4.13545e-06	3.61376e-05	0.99996
KRT80	4.03865e-05	2.54328e-10	0.99996
PPP1R16A	4.64909e-06	3.86932e-05	0.999957
PI4K2B	7.00429e-06	3.64677e-05	0.999957
TMEM60	3.7604e-05	7.51503e-06	0.999955
ANKRD33B	3.15612e-07	4.49165e-05	0.999955
KRT81	1.05219e-06	4.50273e-05	0.999954
RABL2A	4.71745e-05	2.08506e-07	0.999953
LOC100131193	2.94235e-07	4.87839e-05	0.999951
GPR146	8.67405e-07	4.83305e-05	0.999951
GCC1	4.99895e-05	1.3245e-28	0.99995
GBX1	1.19738e-06	4.94264e-05	0.999949
MGC23270	5.07448e-05	6.70629e-20	0.999949
CHIT1	3.07973e-05	2.20923e-05	0.999947
KIAA1024	4.36342e-06	4.98054e-05	0.999946
MGAT4B	5.24354e-05	2.5003e-06	0.999945
CBY1	5.491e-05	1.15373e-07	0.999945
NIPSNAP1	5.54851e-05	3.82198e-11	0.999945
PPIL3	1.32147e-06	5.45982e-05	0.999944
HYLS1	5.58506e-05	8.8482e-07	0.999943
LOC541471	5.30146e-05	4.48653e-06	0.999942
CNTD1	6.29323e-05	9.21165e-13	0.999937
C12orf57	5.95292e-05	3.41412e-06	0.999937
LPP	6.32056e-05	4.52863e-10	0.999937
CD2BP2	1.85222e-05	4.57886e-05	0.999936
ZNF607	4.76967e-07	6.7007e-05	0.999933
ZNF167	1.27541e-06	6.90301e-05	0.99993
PEX5	5.28979e-05	1.89981e-05	0.999928
TMEM145	7.23424e-05	4.32979e-08	0.999928
NCRNA00093	6.3371e-07	7.28933e-05	0.999926
EDC4	1.41684e-05	6.05006e-05	0.999925
FAM122C	7.36356e-05	1.28875e-06	0.999925
SEC14L1	2.83618e-05	4.69906e-05	0.999925
ACCN3	7.08875e-05	5.28225e-06	0.999924
RGS9BP	7.92963e-05	1.67671e-12	0.999921
OXA1L	8.17576e-05	6.98456e-08	0.999918
HSPA1L	8.45559e-05	2.1635e-08	0.999915
FAM86A	6.44854e-05	2.018e-05	0.999915
USP20	1.10561e-06	8.44546e-05	0.999914
KIFC1	3.50761e-05	5.15991e-05	0.999913
ELF4	8.41162e-07	8.72692e-05	0.999912
PMFBP1	1.07563e-07	8.91089e-05	0.999911
PRAF2	9.02791e-05	8.06291e-41	0.99991
FAM45B	5.9369e-05	3.25657e-05	0.999908
APOBEC3F	9.32473e-05	6.8081e-23	0.999907
EIF3G	9.37349e-05	1.31407e-16	0.999906
HAGHL	2.55374e-06	9.50709e-05	0.999902
ZNF436	9.38871e-05	1.1003e-05	0.999895
PSMC5	2.32276e-05	8.84713e-05	0.999888
FLJ45445	0.000111874	9.97544e-11	0.999888
BRF2	0.00011447	1.89111e-10	0.999886
NPDC1	9.65272e-06	0.000105081	0.999885
CTSL2	0.000115703	4.4279e-09	0.999884
FLJ37201	0.000120655	7.95683e-11	0.999879
PRKCSH	6.11728e-06	0.000119325	0.999875
CENPW	1.27073e-06	0.000127065	0.999872
LOC81691	0.000133878	3.18424e-10	0.999866
C1orf56	0.000138084	1.23838e-07	0.999862
C17orf71	0.000138742	4.44796e-10	0.999861
SNAI2	8.17191e-05	5.82446e-05	0.99986
CDO1	0.000106088	3.52273e-05	0.999859
C2orf74	2.44501e-06	0.000139224	0.999858
ANGPT2	3.38148e-05	0.000110555	0.999856
EIF4G1	3.21234e-06	0.000141703	0.999855
MKNK2	0.000127723	1.74795e-05	0.999855
DLL4	0.00014841	1.76421e-09	0.999852
AKAP11	2.36523e-06	0.000146716	0.999851
AXL	2.20433e-06	0.000147847	0.99985
SLC25A38	0.000150642	1.68506e-07	0.999849
DMTF1	0.000150613	2.61582e-07	0.999849
ITM2C	0.000155842	2.89256e-34	0.999844
SGK494	2.66954e-06	0.000159246	0.999838
KRTAP5-1	0.000160171	2.40555e-06	0.999837
EIF4G1	1.69013e-06	0.000162205	0.999836
LOC84989	0.000164841	5.85603e-07	0.999835
FAM60A	6.49137e-05	0.000105633	0.999829
USP9X	0.000173113	4.23683e-08	0.999827
CXXC1	3.60365e-06	0.000169695	0.999827
EIF1B	0.000176013	4.46249e-09	0.999824
FANCE	0.000106066	7.55153e-05	0.999818
TPI1P3	0.000187859	1.16643e-12	0.999812
C12orf72	0.000189316	3.02841e-08	0.999811
ATP5H	6.62993e-06	0.000191175	0.999802
SAR1A	5.53821e-06	0.000213242	0.999781
NR2C2AP	7.26952e-05	0.00014657	0.999781
DBF4B	1.08829e-05	0.000209298	0.99978
ZNF771	0.000172507	5.06896e-05	0.999777
PBX2	0.00022412	4.34007e-09	0.999776
AARSD1	4.35295e-06	0.000221763	0.999774
TCEAL4	1.93407e-05	0.000211203	0.999769
SPRN	8.09408e-05	0.000151859	0.999767
CREB3L3	0.00023376	8.03412e-08	0.999766
CNN2	7.56693e-06	0.000226982	0.999765
GRAP	0.000242327	7.77234e-14	0.999758
TRIM74	0.000244411	2.30467e-10	0.999756
PRRG1	2.94667e-05	0.00021693	0.999754
C14orf128	0.000151917	9.72818e-05	0.999751
FOXD4L3	0.000250029	1.54147e-06	0.999748
PANK3	1.35549e-05	0.000241287	0.999745
CCNO	5.24699e-06	0.000249957	0.999745
GNMT	0.000263489	2.38225e-07	0.999736
SEC13	7.94831e-05	0.000205756	0.999715
ARRDC3	9.33085e-06	0.000278576	0.999712
ZNF772	6.68158e-07	0.000287916	0.999711
SH3RF2	1.05628e-06	0.000290534	0.999708
TGFB3	0.000293355	5.64588e-12	0.999707
CIAO1	0.000300373	6.21185e-10	0.9997
CDCA8	0.000300323	9.41564e-08	0.9997
SFRS17A	0.000304749	2.22458e-11	0.999695
IKBKG	0.000175923	0.000132202	0.999692
SNHG5	2.55099e-06	0.00031702	0.99968
FOXA1	0.000142998	0.000189834	0.999667
FAM83D	4.6949e-06	0.000330754	0.999665
VDAC3	2.03308e-05	0.000337456	0.999642
APP	0.000100803	0.000258911	0.99964
ADAM11	5.2267e-05	0.000308021	0.99964
GOT1	9.74994e-06	0.000364074	0.999626
TMC4	0.000128534	0.000247925	0.999624
ZNF680	1.60816e-05	0.000362003	0.999622
CRLF2	4.92461e-07	0.000378765	0.999621
FBXO47	0.000380727	1.89872e-08	0.999619
TMEM208	3.11167e-05	0.000350045	0.999619
LOC100289341	3.52531e-06	0.000381401	0.999615
LRCH4	0.000400481	1.93462e-11	0.9996
KIAA0100	9.89138e-06	0.000393989	0.999596
MORF4L2	2.2469e-05	0.000387907	0.99959
ICA1	0.000391028	1.98127e-05	0.999589
C12orf47	6.07864e-06	0.000406041	0.999588
E4F1	0.000307425	0.000113287	0.999579
ADCY6	6.07813e-05	0.000382917	0.999556
LPGAT1	0.000263974	0.000179774	0.999556
STAR	0.000462512	1.09151e-08	0.999537
C1orf212	0.000463592	1.6124e-08	0.999536
LAPTM4B	0.000464172	1.171e-10	0.999536
ZFX	7.88146e-05	0.000395167	0.999526
ZNF655	0.000479514	5.07864e-13	0.99952
KIAA0754	0.000458271	3.20738e-05	0.99951
PSENEN	0.000511415	5.61166e-11	0.999489
HOXD8	0.000439242	7.74997e-05	0.999483
DNAJC4	0.000547794	1.06098e-09	0.999452
CCR6	9.12762e-07	0.000560476	0.999439
SLC7A5P2	0.000355021	0.000231333	0.999414
HIST2H3A	0.00058679	3.16835e-28	0.999413
SERF1A	6.38326e-07	0.000597892	0.999401
PRSS27	0.00058928	1.4348e-05	0.999396
FTLP10	6.38549e-07	0.000609215	0.99939
CHMP4A	0.000602412	2.17696e-05	0.999376
GLTSCR2	0.000628127	2.70316e-07	0.999372
SNAPC5	9.87726e-05	0.000531769	0.999369
NDUFV1	0.000630166	6.30262e-07	0.999369
ZNF610	1.28327e-06	0.000631997	0.999367
UBE2D3	3.71805e-05	0.000612903	0.99935
SUSD3	0.000664372	1.84877e-20	0.999336
FANCG	0.000674612	5.75717e-08	0.999325
DDAH1	8.97184e-06	0.000678514	0.999313
LGR6	0.00010328	0.000592236	0.999304
PRR15L	5.12351e-05	0.000649809	0.999299
SACS	2.68088e-05	0.000679434	0.999294
FZD4	0.000214546	0.000503695	0.999282
C14orf166	0.000720239	2.69796e-06	0.999277
RASGRP3	0.000106796	0.000624304	0.999269
SERTAD3	0.000733727	3.57373e-07	0.999266
FRAT2	0.000745759	3.32058e-07	0.999254
DOC2GP	0.000369891	0.000381105	0.999249
INHBC	0.000229616	0.000539721	0.999231
FLJ46111	0.000771703	2.68212e-11	0.999228
PPP1R3E	1.77088e-05	0.000757072	0.999225
DPRXP4	0.000789287	1.5413e-10	0.999211
OGFR	2.93592e-05	0.000767031	0.999204
C2orf63	5.69306e-05	0.000749618	0.999193
ZFYVE27	1.6977e-05	0.000830789	0.999152
ZNF414	3.18009e-05	0.000819281	0.999149
HOOK2	0.000885617	2.82712e-05	0.999086
ASH2L	0.00089528	2.213e-05	0.999083
C6orf124	0.000162364	0.000768423	0.999069
CLU	3.76003e-05	0.000899675	0.999063
MDFI	0.000952722	2.39498e-16	0.999047
CD81	0.000954511	1.80767e-06	0.999044
FKBP6	1.03388e-06	0.000969852	0.999029
PQBP1	3.68046e-05	0.000941602	0.999022
GDAP1	0.000985863	3.74709e-08	0.999014
TSPAN33	0.000989223	1.96464e-07	0.999011
MAN2C1	0.000991851	8.8233e-06	0.998999
RTN4	0.000434113	0.000566626	0.998999
ERI2	2.46062e-05	0.00097995	0.998995
POFUT2	0.00104706	1.30075e-06	0.998952
TCTE1	0.000299161	0.000771965	0.998929
FAT1	0.0005675	0.000531991	0.998901
ILK	0.00117331	7.97116e-06	0.998819
SURF2	9.81222e-05	0.00108505	0.998817
IGFALS	4.59881e-05	0.00114385	0.99881
TMEM54	0.000603393	0.000593866	0.998803
C1orf86	0.00114419	5.39688e-05	0.998802
HDLBP	2.04933e-05	0.00117901	0.9988
SLC41A3	0.00121206	8.08702e-06	0.99878
ART1	0.00122887	2.26689e-06	0.998769
GOLGA3	0.0011588	0.000122709	0.998718
LRRC24	0.0013036	6.44787e-09	0.998696
ARHGEF3	0.000233168	0.00107439	0.998692
NCRNA00173	0.00110096	0.000225038	0.998674
LRWD1	0.0013426	8.43555e-13	0.998657
TCHP	0.00110694	0.000239628	0.998653
PRKCDBP	9.98523e-06	0.0014139	0.998576
KLHDC3	0.000951111	0.000478575	0.99857
CCDC117	0.00147984	6.83783e-16	0.99852
EFNA4	3.92162e-05	0.0014856	0.998475
DCAF11	2.50887e-05	0.00159065	0.998384
UBE2NL	0.00161541	3.60121e-07	0.998384
FAM167B	0.00165163	4.43131e-24	0.998348
AP2M1	0.00171347	5.68482e-24	0.998287
ELL3	0.00172126	1.00127e-17	0.998279
SELS	0.00136731	0.000354896	0.998278
PCDHB19P	6.65902e-05	0.00166103	0.998272
C12orf71	0.0012729	0.000509628	0.998217
KLRK1	8.00472e-06	0.00182883	0.998163
TMEM216	2.19232e-05	0.00182351	0.998155
ASB1	0.000233738	0.00165785	0.998108
PRG4	0.00186423	4.85915e-05	0.998087
B3GALT6	0.00191802	2.80731e-16	0.998082
ADAM9	0.00193464	2.02379e-05	0.998045
BAT3	0.00185775	0.000110282	0.998032
GSTM4	0.0019753	7.7285e-09	0.998025
CPSF7	0.00203172	1.70172e-18	0.997968
USP46	0.00201262	3.26142e-05	0.997955
DDX21	0.00204865	9.04978e-30	0.997951
SDF4	0.0018171	0.000346202	0.997837
AGPAT1	0.00218563	7.10729e-09	0.997814
CDK6	0.0018868	0.000300542	0.997813
SLC2A14	3.48387e-05	0.00215277	0.997812
LUC7L2	2.1421e-05	0.00218589	0.997793
DHFRL1	0.00119038	0.00101908	0.997791
ACBD7	3.09759e-05	0.00222301	0.997746
C4orf49	0.000863243	0.00141194	0.997725
WBSCR22	0.00227629	2.7809e-12	0.997724
RABL2B	0.00229294	3.47844e-09	0.997707
CADM4	0.00128154	0.00101768	0.997701
NHP2L1	4.669e-05	0.00225403	0.997699
TCEAL8	0.000346915	0.0019893	0.997664
LOC100128640	0.000121572	0.00226647	0.997612
TMOD4	0.00241606	1.92385e-10	0.997584
MAP7D1	0.00237329	4.71787e-05	0.99758
THPO	0.00226835	0.00015468	0.997577
C13orf27	0.0024551	2.14138e-06	0.997543
ABCF2	0.00119505	0.00129575	0.997509
SLC46A3	0.00251973	2.36751e-06	0.997478
SPAG4	0.00147345	0.00105085	0.997476
DCAF11	0.00253337	2.38813e-09	0.997467
HSD17B7P2	0.0026161	5.46695e-30	0.997384
HSPA6	0.00262529	1.99047e-17	0.997375
FAM109B	0.00057127	0.00206547	0.997363
NDUFA2	0.00266303	1.69154e-07	0.997337
CATSPER2	0.00265486	7.42739e-05	0.997271
CCDC163P	0.000590891	0.00214215	0.997267
LCN12	0.00273863	2.95082e-08	0.997261
DNAJB6	2.67465e-05	0.00273076	0.997242
TMEM25	0.0023913	0.000381323	0.997227
PPP1R3D	0.000420149	0.00235294	0.997227
MARVELD2	0.00279392	2.84826e-17	0.997206
ELF4	0.0027603	4.0802e-05	0.997199
HBXIP	0.000931534	0.00187358	0.997195
KIAA1191	0.00282383	4.37535e-29	0.997176
ZNF300	0.00253039	0.000299989	0.99717
GDE1	0.00280526	9.64796e-05	0.997098
C18orf54	0.000254006	0.00265198	0.997094
HIST1H2BM	0.000841781	0.00208644	0.997072
TEAD1	0.00293571	7.54705e-07	0.997064
ZFR2	0.00303421	5.21924e-14	0.996966
GALE	0.00307175	9.44994e-12	0.996928
GNB5	0.00309648	3.79558e-05	0.996866
CAPN9	1.30534e-05	0.00318735	0.9968
SEPT8	0.00321661	2.64826e-17	0.996783
C16orf93	6.39656e-05	0.00316534	0.996771
LRRC8A	0.00324109	2.51064e-28	0.996759
HSPB6	0.00139307	0.0018557	0.996751
PAPD7	0.00332148	1.91419e-11	0.996679
FLJ40852	0.000134062	0.0032355	0.99663
SIRPB1	0.000316432	0.00319556	0.996488
PUM2	0.0035707	5.15005e-10	0.996429
NDUFS8	0.00358996	5.85252e-09	0.99641
DYRK1A	1.93838e-05	0.0035812	0.996399
FAM59B	0.00360767	2.30854e-13	0.996392
CA2	0.00361711	1.37819e-14	0.996383
NRN1L	0.00370586	5.80585e-09	0.996294
C1QTNF8	0.00373943	4.97119e-05	0.996211
C18orf55	0.00378775	3.76828e-05	0.996175
RNF166	0.000216537	0.00371649	0.996067
C19orf22	0.00394532	6.69583e-09	0.996055
HSPC157	0.000486627	0.00352477	0.995989
PABPC4	0.00414094	6.11792e-16	0.995859
CUEDC2	0.000273368	0.00390386	0.995823
ZNF263	0.000621091	0.00366414	0.995715
C19orf40	0.00420396	8.34325e-05	0.995713
NCRNA00253	0.00223741	0.00205326	0.995709
FOXO4	0.00431114	6.13788e-17	0.995689
TOMM34	0.00192271	0.00239584	0.995681
TMEM14C	0.00422401	0.000130942	0.995645
AMOTL2	0.000841921	0.00351362	0.995644
CLOCK	0.00112228	0.00324024	0.995637
C12orf61	0.000135122	0.00435493	0.99551
NFATC4	0.00448674	0.00011639	0.995397
NSMAF	4.86998e-05	0.00455723	0.995394
LSM2	7.12865e-05	0.00461684	0.995312
SLAMF8	7.12554e-05	0.00472263	0.995206
IKBKB	0.00256348	0.00228443	0.995152
RASSF1	0.00107867	0.00377242	0.995149
NUDT4	0.000377597	0.00465723	0.994965
ATXN7L3	0.00173581	0.003441	0.994823
NOV	0.00530062	5.98101e-58	0.994699
MUC20	0.0053511	4.14001e-23	0.994649
NUB1	0.00540282	7.95952e-07	0.994596
ZNF630	5.65704e-06	0.00547721	0.994517
GZF1	0.00157074	0.00394745	0.994482
GTF2F1	0.00563765	1.85842e-05	0.994344
RRP8	0.00576631	1.56905e-06	0.994232
MAPK12	0.00572823	9.41786e-05	0.994178
LOC339524	5.98539e-05	0.00577191	0.994168
PAQR3	0.00197839	0.00398929	0.994032
IL17RC	0.00610153	1.74149e-06	0.993897
ARMCX5	0.000263026	0.00585669	0.99388
KDM2B	2.30021e-05	0.00615919	0.993818
SHANK2	6.0553e-05	0.00614214	0.993797
TMEM86B	0.00620915	2.494e-12	0.993791
HMG20B	0.000117743	0.00616608	0.993716
ZDHHC16	0.000118977	0.00634841	0.993533
FADD	0.00663726	3.37184e-06	0.993359
WDR62	4.92513e-05	0.00668055	0.99327
HNF4A	0.000495778	0.00624513	0.993259
EFCAB3	0.000232829	0.00666746	0.9931
CHKB-CPT1B	0.00700925	2.07831e-20	0.992991
ANXA2P3	0.00703258	2.28453e-07	0.992967
LOC407835	0.00706268	1.12825e-17	0.992937
C14orf80	0.00133855	0.0058563	0.992805
C3orf52	9.87962e-05	0.00718002	0.992721
HRAS	0.00731231	6.4669e-35	0.992688
PCGF2	0.00114684	0.00619502	0.992658
SKA1	0.000207239	0.00729781	0.992495
SPPL2B	0.00758312	6.89405e-28	0.992417
PTGER4	0.00523233	0.00240501	0.992363
POLR2H	0.00763791	1.67556e-22	0.992362
CC2D2A	0.00775736	9.3331e-07	0.992242
SYBU	0.00592636	0.00186264	0.992211
RXRB	0.000636696	0.00722181	0.992141
IFT80	0.00788512	6.1944e-05	0.992053
C12orf53	0.0079256	2.36732e-05	0.992051
HPS4	0.00796919	2.43246e-08	0.992031
HOMEZ	0.00717067	0.00100371	0.991826
CREB3L4	0.000315133	0.00790721	0.991778
FBXL15	0.00065334	0.00758253	0.991764
CBLN3	0.00870269	2.51459e-07	0.991297
C16orf81	0.000281828	0.00842712	0.991291
C19orf2	0.00866866	0.00013292	0.991198
SP6	0.00883956	1.24222e-10	0.99116
KCNAB1	0.000594332	0.00827712	0.991129
KLHL31	0.00887964	1.48187e-06	0.991119
PPP2R1B	0.000321266	0.00859882	0.99108
FUT8	0.00904518	3.21212e-10	0.990955
FBXO8	0.00913447	4.03651e-08	0.990865
ST3GAL1	0.0023503	0.0069719	0.990678
LYAR	0.00929412	8.35172e-05	0.990622
SHFM1	0.00167626	0.00774802	0.990576
S100A16	2.4051e-05	0.00967381	0.990302
AKR1A1	0.000275212	0.00960282	0.990122
OAZ3	0.00998607	4.33714e-09	0.990014
RHPN1	0.00998848	9.31152e-34	0.990012
C15orf44	0.000151159	0.00986318	0.989986
SMG1	8.97658e-05	0.0100611	0.989849
CABLES2	0.00191644	0.00844939	0.989634
PPIAL4E	4.9255e-05	0.0104234	0.989527
ATP13A3	0.00114788	0.0093339	0.989518
ZNF785	0.0104846	4.15452e-08	0.989515
LOC728758	0.000151676	0.0104666	0.989382
C11orf35	0.0106225	1.07088e-09	0.989378
ARF4	0.0108364	2.4811e-10	0.989164
ENO2	0.0109461	4.96643e-12	0.989054
LOC100133957	0.0110249	1.04375e-10	0.988975
VEGFA	0.00885041	0.00218463	0.988965
YWHAG	0.0071395	0.00402223	0.988838
GNL2	0.00383505	0.00732955	0.988835
ALG3	0.000695772	0.0106981	0.988606
C14orf79	0.0113143	0.00011617	0.98857
WHSC1L1	0.00137648	0.0101184	0.988505
TMEM221	0.00867376	0.00302401	0.988302
RELL2	0.0117002	1.49612e-13	0.9883
RUSC1	0.000303216	0.0114197	0.988277
SFT2D2	0.00170304	0.0101492	0.988148
GEMIN8P4	0.000340355	0.0116045	0.988055
NDUFB11	0.00474215	0.00738152	0.987876
ECHS1	0.00752961	0.00469155	0.987779
TRIM44	0.000986806	0.0114507	0.987562
SELK	0.0124974	6.46071e-27	0.987503
CDX2	0.0125172	3.92858e-06	0.987479
SLC35B1	0.0104383	0.00246567	0.987096
MSTO1	0.00134158	0.0116026	0.987056
FNBP4	0.000142354	0.0130441	0.986814
TMUB2	0.0132332	7.69202e-09	0.986767
NAB1	7.82155e-05	0.0132609	0.986661
ERBB2IP	0.000188292	0.0132502	0.986562
SPRY4	0.000443481	0.0130981	0.986458
BTBD18	0.00329745	0.0102446	0.986458
ZNF507	0.00800433	0.00554517	0.986451
FUT8	0.0137782	3.6381e-17	0.986222
ARHGAP29	0.00173944	0.0121663	0.986094
ATAD3A	0.0145229	4.21888e-23	0.985477
NT5DC2	0.0146915	7.26846e-06	0.985301
HIST1H2BE	0.0148188	2.16638e-33	0.985181
ADCK5	0.0149839	2.05453e-06	0.985014
CCNE2	0.00155292	0.0134402	0.985007
CREBZF	0.00423135	0.0115297	0.984239
PIK3R3	0.0049114	0.0108804	0.984208
XPO6	0.00536764	0.0104266	0.984206
AMY1B	0.0159416	7.31841e-09	0.984058
BDH2	0.0158482	0.000111621	0.98404
DEPDC7	0.0160257	3.53318e-12	0.983974
CCDC23	0.0038361	0.0123925	0.983771
USMG5	0.0047662	0.0114965	0.983737
RNF138	0.016323	1.59059e-64	0.983677
SHROOM1	0.0163043	0.000210746	0.983485
DAD1	0.00678127	0.00975761	0.983461
GRRP1	9.91941e-05	0.0164439	0.983457
BEX5	0.0167289	0.000141427	0.98313
GNA15	0.0169661	8.03149e-11	0.983034
SDCBP2	0.0169889	8.75568e-09	0.983011
PGBD1	0.000115825	0.0170573	0.982827
ZFP14	0.00197654	0.0152058	0.982818
SLC6A9	0.00136998	0.015893	0.982737
MYCBP2	0.00211833	0.0151586	0.982723
CEACAM19	0.0175508	1.853e-14	0.982449
CTNNA1	0.00942241	0.00816417	0.982413
SLC2A9	0.000948145	0.0167134	0.982338
OLFML1	3.76156e-05	0.0176811	0.982281
LOC728407	0.00324208	0.0145896	0.982168
CDR2L	0.0181748	3.25531e-11	0.981825
MT1G	0.000118075	0.0181916	0.98169
SCG5	0.00606346	0.0122817	0.981655
BCAR1	0.000143022	0.0184693	0.981388
FAM24B	0.00594115	0.0128089	0.98125
MSTO2P	0.000912838	0.0181204	0.980967
TTC30B	0.0191718	1.01318e-06	0.980827
LOC402377	0.00163246	0.017552	0.980816
ADAMTSL1	0.0192804	1.35097e-11	0.98072
UPF3B	0.00202843	0.0172806	0.980691
COL17A1	0.0195744	1.43061e-44	0.980426
TMEM177	0.000452986	0.0193355	0.980212
ITGB7	0.015278	0.00508379	0.979638
LOC100101266	0.0183517	0.00226911	0.979379
ERLEC1	0.0206994	6.36455e-09	0.979301
PCSK4	0.00637292	0.014408	0.979219
SELS	0.0011593	0.0198229	0.979018
VAMP1	0.020986	1.84077e-12	0.979014
KRT7	6.0234e-05	0.0209468	0.978993
LEAP2	0.000168989	0.0211717	0.978659
HERC2P4	0.000513888	0.0212642	0.978222
LAMB1	0.0227915	2.25627e-06	0.977206
OR2A4	0.000323125	0.0226294	0.977047
FAM114A1	0.0137982	0.009323	0.976879
TMSL3	0.0176552	0.00571373	0.976631
BCAR4	0.0233724	1.57656e-05	0.976612
ZNF611	0.00110808	0.0223919	0.9765
FAIM	8.81737e-05	0.0236972	0.976215
ANKRD53	0.0238966	3.50041e-21	0.976103
CDC7	0.0241032	3.36609e-05	0.975863
DDX4	0.00117916	0.0232676	0.975553
IQCD	6.84014e-05	0.0250141	0.974918
RBM22	0.0251315	3.842e-34	0.974869
ZNF323	0.0251405	1.60182e-15	0.97486
ANKRD11	0.0247758	0.00036905	0.974855
PLAUR	0.00567926	0.0194676	0.974853
PCDHB12	0.0255098	1.00958e-07	0.97449
ZNF233	0.00963087	0.0160487	0.97432
LAT2	0.00149134	0.0242624	0.974246
SEPT11	0.0229807	0.00307211	0.973947
USE1	0.00555704	0.0205333	0.97391
TPM1	0.00149365	0.0251929	0.973313
SERINC4	0.0267763	1.01878e-06	0.973223
NAT14	0.0256235	0.00122743	0.973149
ABLIM2	0.00104389	0.0259259	0.97303
FEZF1	0.000538206	0.0265103	0.972951
EIF2C2	0.000230486	0.0269535	0.972816
MAP4	0.00474858	0.0227463	0.972505
CNTROB	0.0158401	0.0116772	0.972483
QSER1	0.0275459	8.2244e-05	0.972372
C21orf15	0.0274848	0.000675984	0.971839
C2orf81	0.000155811	0.028341	0.971503
RNF19A	0.00023892	0.0283906	0.971371
FAM92A3	8.78642e-05	0.0290908	0.970821
ADI1	0.00210646	0.0275595	0.970334
TRIM6-TRIM34	8.96226e-05	0.0296305	0.97028
LRRN4CL	0.0303199	1.73799e-05	0.969663
NFATC2	9.28973e-05	0.0305571	0.96935
RPS9	0.000130177	0.0309653	0.968905
ZNF136	0.0286814	0.00242145	0.968897
LOC285593	0.00447146	0.0268212	0.968707
VDR	0.0308984	0.000667631	0.968434
C7orf50	0.0100646	0.021741	0.968194
SRC	0.0265033	0.00537083	0.968126
CPD	0.0310136	0.001051	0.967935
ASPH	0.00948283	0.0229418	0.967575
HNF1A	0.00345111	0.0296253	0.966924
CCDC24	0.0129417	0.020562	0.966496
FBF1	0.0336341	2.60212e-05	0.96634
STARD8	0.0305413	0.00326213	0.966197
MGC16275	0.00313004	0.0307326	0.966137
MYL6B	0.000783567	0.0332368	0.96598
SHC3	0.00102268	0.0332648	0.965712
SNAI1	0.0344268	8.23214e-05	0.965491
CHD7	0.0139591	0.0210463	0.964995
SAMD4A	0.035326	2.1593e-06	0.964672
CPNE3	0.03538	0.000208904	0.964411
TMEM184A	0.0102199	0.0261266	0.963654
SPEN	0.000383	0.0361074	0.96351
SDF2	0.0369585	5.0268e-16	0.963042
FOXRED1	0.00082574	0.0361823	0.962992
C2CD2L	0.0370527	9.55015e-23	0.962947
LARP4B	0.0344493	0.00291021	0.96264
GRAPL	0.0342888	0.00341016	0.962301
SAE1	0.000199744	0.037503	0.962297
MAN2A1	0.000531804	0.0371905	0.962278
C17orf81	0.035847	0.00221174	0.961941
CHERP	0.000745896	0.0375778	0.961676
TULP3	0.00207985	0.0370618	0.960858
LOC345643	0.00433526	0.0348166	0.960848
MACF1	0.000876159	0.0388934	0.96023
NAA20	0.0151002	0.0250509	0.959849
QTRT1	0.036082	0.00414612	0.959772
MAMSTR	0.000360434	0.0399639	0.959676
PCDHGB3	0.0284804	0.0125921	0.958927
AMPD2	0.0410824	0.000517347	0.9584
TRAPPC2L	0.0256838	0.0164473	0.957869
PQLC1	0.0313558	0.0124868	0.956157
TMEM85	0.00299568	0.0416957	0.955309
PRPSAP2	0.039695	0.00545195	0.954853
HGS	0.0461686	9.28041e-16	0.953831
NBEAL1	0.0104185	0.0364737	0.953108
ZNF878	0.0114594	0.0360625	0.952478
RAB12	0.0431707	0.00532318	0.951506
CEND1	0.000200071	0.0485614	0.951239
PNPLA6	0.0487478	9.80523e-05	0.951154
CUL4B	0.0487258	0.000240978	0.951033
GOLT1B	0.0494251	1.8684e-14	0.950575
CCDC147	0.049991	0.000483163	0.949526
WDR83	0.0504474	2.78554e-05	0.949525
MED20	0.0140522	0.0364611	0.949487
SMAD7	0.0113782	0.0395636	0.949058
DHX38	0.0518501	1.33739e-11	0.94815
ZFP30	0.000543502	0.0514476	0.948009
CYP21A2	0.000220889	0.0522987	0.94748
TBCB	0.00175767	0.0511475	0.947095
GLIPR1L1	0.0530949	0.000283537	0.946622
BRD7P3	0.00675163	0.0466471	0.946601
DAK	0.000609967	0.0529104	0.94648
WDR89	0.0532982	0.000440024	0.946262
ANKRD36B	0.000149326	0.0536301	0.946221
C16orf57	0.0533441	0.000454539	0.946201
DYNLT3	0.0519991	0.00218849	0.945812
DLGAP5	0.000339636	0.0544004	0.94526
APEX2	0.000995438	0.0538049	0.9452
C7orf55	0.000579465	0.0553863	0.944034
FAM156A	0.00410528	0.053424	0.942471
IL22RA1	0.000154376	0.0574679	0.942378
LOC541471	0.00864272	0.049016	0.942341
ZNF749	0.00321766	0.0547095	0.942073
FAM122C	0.0127017	0.0452363	0.942062
GTF2H2C	0.000243294	0.057708	0.942049
DNAJC12	0.0492137	0.00928876	0.941498
PANK2	0.0584863	0.000122601	0.941391
ABHD11	0.00179357	0.0572324	0.940974
SFT2D3	0.00160174	0.0587048	0.939693
BTN3A3	0.00034732	0.0599753	0.939677
FAM63A	0.0600779	0.000710781	0.939211
NPEPL1	0.0112642	0.0497157	0.93902
TNK2	0.0613498	6.28806e-06	0.938644
KDM2B	0.0032337	0.05818	0.938586
SULT1A4	0.0446589	0.0176938	0.937647
NDC80	0.000277338	0.0621285	0.937594
FTHL3	0.0615949	0.00123485	0.93717
PTPN12	0.000200044	0.0626336	0.937166
ZFP82	0.000469513	0.0627782	0.936752
HARS2	0.0510421	0.012321	0.936637
ALDH9A1	0.00164244	0.0620275	0.93633
TADA2B	0.064014	4.18873e-08	0.935986
ATP8B5P	0.00983796	0.0548265	0.935336
SPTBN1	0.0335512	0.0320116	0.934437
AGTPBP1	0.000555526	0.0658313	0.933613
PFKFB3	0.0596508	0.0067638	0.933585
NCRNA00235	0.00199109	0.065021	0.932988
CHRNA9	0.00133952	0.0657193	0.932941
RASSF8	0.00231017	0.0650209	0.932669
BTBD6	0.0255298	0.0424591	0.932011
MLX	0.00379888	0.0643444	0.931857
MGC2752	0.00119323	0.067355	0.931452
PRKACB	0.000162072	0.0690006	0.930837
COPB2	0.0628937	0.00701547	0.930091
TMEM50A	0.0425435	0.0273766	0.93008
ACD	0.0702761	2.07005e-05	0.929703
CDK16	0.000716416	0.0702604	0.929023
ZNF157	0.000651	0.0718654	0.927484
LYRM1	0.000855874	0.0719216	0.927223
MTUS1	0.000135721	0.0735914	0.926273
FSCN3	0.00957021	0.0641692	0.926261
ERMAP	0.0495127	0.0243158	0.926171
CGB	0.0740104	5.20458e-11	0.92599
LOC100287227	0.0172675	0.0568077	0.925925
TUBG2	0.074532	7.98994e-44	0.925468
SMTNL2	0.0730041	0.00245543	0.924541
NUP210	0.0740605	0.00211139	0.923828
CDK11B	0.077032	1.11619e-11	0.922968
YIPF3	0.0771001	1.38329e-25	0.9229
HDC	0.041243	0.0361775	0.922579
EIF2S3	0.0775035	5.72866e-39	0.922497
GPR44	0.015281	0.0640552	0.920664
C12orf73	0.0777173	0.00163665	0.920646
AQP3	0.0462989	0.0334832	0.920218
HINFP	0.0806198	4.66662e-15	0.91938
C12orf62	0.0813864	6.31094e-06	0.918607
SIGIRR	0.0780451	0.00352301	0.918432
NFKBID	0.081783	1.73532e-08	0.918217
UGT8	0.000419704	0.0814536	0.918127
IQSEC2	0.0138269	0.0687025	0.917471
ZNF408	0.01972	0.0629757	0.917304
KIAA0947	0.0223162	0.0605041	0.91718
SNHG12	0.00414995	0.0802556	0.915594
PDE1A	0.000248805	0.0842765	0.915475
PTOV1	0.0284501	0.056673	0.914877
PSMB8	0.0852351	7.27317e-09	0.914765
NHLH1	0.00250767	0.0833194	0.914173
ZNF766	0.069425	0.0178471	0.912728
DVL2	0.00232312	0.0851201	0.912557
MRPS30	0.0873907	8.94964e-05	0.91252
ANKZF1	0.0874858	9.98067e-34	0.912514
CD74	0.000350288	0.0890554	0.910594
FAM46B	0.089353	8.72054e-05	0.91056
PAN2	0.000960965	0.0916302	0.907409
SNX5	0.0452899	0.0478082	0.906902
TNFRSF13C	0.0931624	9.05487e-13	0.906838
GAMT	0.0950935	0.0001422	0.904764
CNTD2	0.000722305	0.095639	0.903639
ITGB1	0.00769306	0.0896392	0.902668
FAM115A	0.00646552	0.0913288	0.902206
C17orf95	0.102138	5.06859e-12	0.897862
ZFP91	0.00852812	0.0948387	0.896633
FAM83E	0.0190151	0.0868363	0.894149
ZC3H12D	0.00122814	0.104634	0.894138
C9orf40	0.105898	0.000339726	0.893762
BTG1	0.106511	1.28183e-106	0.893489
CHMP7	0.106987	0.000652968	0.89236
FAM166B	0.0950653	0.0134592	0.891476
LOC100132831	0.0403808	0.0689802	0.890639
LSR	0.109728	5.4994e-08	0.890272
C1orf183	0.110866	1.77221e-19	0.889134
PEX19	0.0850669	0.0258846	0.889049
TRAF3	0.00045626	0.110733	0.888811
TBCCD1	0.000224632	0.112087	0.887689
VIPR1	0.109973	0.00429451	0.885732
OR2A9P	0.00890627	0.105909	0.885185
LSS	0.00850939	0.10634	0.885151
DENND1B	0.0142297	0.101711	0.88406
ABCA11P	0.0355796	0.0803871	0.884033
RND2	0.116877	0.000189031	0.882934
RAB34	0.00336783	0.11422	0.882412
GLE1	0.106071	0.0126012	0.881328
ZC3H11A	0.0106302	0.109517	0.879853
MORF4L2	0.00192586	0.120354	0.87772
ZNF829	0.12233	5.1429e-07	0.877669
XYLT2	0.00143972	0.12198	0.87658
YTHDF2	0.0687336	0.0566614	0.874605
HLA-J	0.126036	5.00341e-22	0.873964
PDE4A	0.00843228	0.117751	0.873817
C19orf70	0.126661	0.00019251	0.873147
NADK	0.101244	0.0271239	0.871632
LAMC1	0.00119941	0.127633	0.871167
MOV10	0.00574825	0.123582	0.87067
FKBPL	0.10392	0.0271513	0.868928
BBS2	0.0427718	0.0888097	0.868419
AMIGO1	0.0203509	0.113149	0.8665
ENOSF1	0.00984053	0.124487	0.865672
ZC3HAV1L	0.1356	1.2701e-10	0.8644
PCDHB7	0.0076286	0.128566	0.863805
AGTRAP	0.138921	0.000229093	0.86085
PIGH	0.0310152	0.109357	0.859628
SMPDL3B	0.137242	0.00370512	0.859053
RWDD2B	0.141691	6.62765e-12	0.858309
PIGT	0.0239876	0.118376	0.857637
HIST1H2AJ	0.143101	1.74347e-12	0.856899
CDC14B	0.022473	0.121498	0.856029
BEGAIN	0.0226422	0.121349	0.856009
GPD1	0.144689	1.07817e-15	0.855311
DLGAP1	0.0504119	0.0948648	0.854723
RAPGEF1	0.0498482	0.0959768	0.854175
MRFAP1L1	0.146432	4.58071e-62	0.853568
ERAL1	0.00343399	0.144329	0.852237
BCAS2	0.0676223	0.0809396	0.851438
KLHL5	0.0251936	0.123384	0.851422
NLGN3	0.149586	1.8547e-15	0.850414
IGLL1	0.050093	0.101661	0.848246
ZNF792	0.00124064	0.152793	0.845967
ITGA7	0.0623892	0.0936344	0.843976
SETD7	0.151815	0.00466907	0.843515
ANKRD10	0.0516445	0.105749	0.842606
KIAA2018	0.0608849	0.0969129	0.842202
PHLDB1	0.162323	0.000339803	0.837338
C18orf1	0.151072	0.0123061	0.836622
IPCEF1	0.000506527	0.16298	0.836514
LOC100130557	0.0264184	0.139999	0.833583
ZDHHC3	0.00130652	0.165284	0.83341
C10orf53	0.00152486	0.165141	0.833334
FAM3C	0.0408788	0.126188	0.832934
FAM58A	0.167613	6.65252e-05	0.83232
THAP6	0.0503224	0.117648	0.832029
C1orf189	0.00981015	0.158261	0.831929
ZFYVE28	0.00402031	0.164167	0.831812
NUDT4P1	0.0268015	0.141646	0.831553
PRR7	0.0378188	0.131081	0.8311
C1orf115	0.00277476	0.166283	0.830942
GNG5	0.152712	0.0167684	0.830519
RPA4	0.171501	4.33478e-06	0.828495
ATP5C1	0.140359	0.0337763	0.825865
INSL3	0.174356	0.00140263	0.824242
HIST1H1D	0.0509612	0.125275	0.823764
MARCH9	0.00885981	0.168157	0.822983
UBE3C	0.178778	9.81151e-05	0.821124
SF3A1	0.03225	0.147718	0.820032
STARD13	0.0937597	0.0883809	0.817859
TAS2R20	0.181374	0.00214007	0.816486
BRSK1	0.0410691	0.143567	0.815364
HMGA2	0.185348	1.27695e-25	0.814652
SMAD3	0.1782	0.00730973	0.81449
TMEM190	0.00179304	0.183815	0.814392
TAOK1	0.00137184	0.18504	0.813588
ACOT8	0.18275	0.00396958	0.81328
DHRS7	0.184312	0.00386997	0.811818
KIAA0232	0.00704578	0.183293	0.809661
TRIP12	0.00143513	0.189282	0.809283
ATP11A	0.0140107	0.176725	0.809264
RNF43	0.10216	0.089691	0.808149
MKLN1	0.0173767	0.175613	0.807011
AGFG1	0.0857901	0.110182	0.804028
PRPF19	0.00583056	0.190409	0.80376
SHCBP1	0.0171529	0.179279	0.803568
TRRAP	0.0408963	0.15557	0.803534
ARHGAP21	0.00223485	0.194394	0.803371
HCG11	0.196891	3.23992e-05	0.803076
SH2D4B	0.00455487	0.192594	0.802851
GRIPAP1	0.197732	4.57851e-10	0.802268
ATP2A2	0.200748	1.14199e-09	0.799252
CEBPA	0.200777	4.83233e-31	0.799223
CCL5	0.00405877	0.19704	0.798901
OR2A9P	0.0396626	0.161958	0.798379
HIP1	0.034117	0.170122	0.795761
LOC348761	0.000398706	0.204065	0.795537
TP53	0.00504821	0.199431	0.795521
BRWD1	0.0143674	0.191459	0.794173
C2orf44	0.207695	6.50309e-13	0.792305
SGSM3	0.207713	0.000898486	0.791389
EMR3	0.0466311	0.16209	0.791279
MBLAC1	0.0309778	0.177967	0.791055
RCC2	0.209168	1.15294e-06	0.790831
SCMH1	0.00052938	0.209432	0.790038
KDM3B	0.022712	0.187932	0.789356
UNC93B1	0.208556	0.00235427	0.789089
SVIP	0.211097	0.000135001	0.788768
BCORL2	0.204636	0.00740857	0.787955
HIPK2	0.00135482	0.210722	0.787923
DOM3Z	0.00510012	0.208171	0.786729
UBXN1	0.213585	0.000274922	0.78614
KATNA1	0.106367	0.107761	0.785873
GUSB	0.191554	0.0263746	0.782071
CCDC9	0.20558	0.0123688	0.782052
GFAP	0.00118907	0.217102	0.781709
KDELR1	0.113388	0.105607	0.781005
CNOT3	0.00952497	0.209586	0.780889
TFIP11	0.219395	4.63013e-05	0.780559
C17orf59	0.195379	0.0250465	0.779574
EMR2	0.0631494	0.160297	0.776553
TMX3	0.00214207	0.221932	0.775926
ABHD14A	0.006945	0.217382	0.775673
TMPRSS11BNL	0.000248491	0.224664	0.775087
GIGYF1	0.00447338	0.220907	0.774619
RAD9A	0.00259888	0.223515	0.773886
PDRG1	0.0035108	0.223165	0.773325
DHRS11	0.00838429	0.218609	0.773006
ZNHIT6	0.00371735	0.223395	0.772888
MMGT1	0.0633715	0.163855	0.772773
SNHG11	0.0250133	0.204051	0.770936
CSNK1E	0.22873	0.00156198	0.769708
PEX3	0.00208363	0.2298	0.768116
ERGIC3	0.232336	0.000294437	0.767369
ANGPTL6	0.167823	0.0649997	0.767177
BTBD3	0.00535727	0.227563	0.76708
CYCS	0.000761217	0.232786	0.766452
C1orf101	0.138349	0.0967669	0.764884
ASXL2	0.202767	0.0336927	0.763541
ZBTB32	0.237555	2.49261e-22	0.762445
MBLAC2	0.228826	0.0098689	0.761305
VEGFB	0.0116783	0.228167	0.760155
SYNE2	0.218636	0.0228067	0.758557
ASH1L	0.0188369	0.222893	0.758271
OSBP	0.241946	0.0010192	0.757035
CDK7	0.211253	0.034633	0.754114
FOXO3	0.0107812	0.236431	0.752787
ABHD10	0.248736	1.71715e-07	0.751264
OSTC	0.00575736	0.243636	0.750606
LARP7	0.236636	0.0145661	0.748797
CCNF	0.00463986	0.249373	0.745987
GHITM	0.0091253	0.246118	0.744757
PRPF4B	0.0127722	0.242972	0.744255
DPP10	0.00522166	0.251582	0.743197
ALKBH5	0.00574386	0.251649	0.742607
PCYOX1	0.0428805	0.215534	0.741585
LOC100129931	0.00615685	0.252501	0.741342
DAND5	0.00277454	0.256327	0.740898
ENDOD1	0.00109278	0.259773	0.739134
PREP	0.134102	0.127441	0.738457
CHADL	0.00755147	0.2553	0.737149
CCDC65	0.252135	0.0110656	0.736799
LRRC16B	0.0598087	0.204228	0.735963
EFCAB10	0.213505	0.0506682	0.735827
SLC11A2	0.0951439	0.170155	0.734701
KIAA0020	0.0590977	0.206391	0.734511
RDBP	0.0154375	0.253508	0.731055
MYBPC2	0.268686	0.000388242	0.730926
CDK16	0.0097498	0.261096	0.729154
TMPPE	0.00295777	0.269194	0.727848
MAD2L1BP	0.271873	0.000557249	0.72757
SPIN1	0.054498	0.218077	0.727425
APOBEC3D	0.274657	1.10279e-23	0.725343
SLC25A39	0.0062782	0.269082	0.724639
OTX1	0.276598	5.82966e-10	0.723402
SPG21	0.00932981	0.268045	0.722625
QRSL1	0.221965	0.0560953	0.72194
AGPAT2	0.159698	0.119053	0.721249
RC3H2	0.00236044	0.277252	0.720387
ETV5	0.0115276	0.268842	0.71963
COX7A2	0.0139743	0.2665	0.719525
TFDP2	0.0132594	0.269006	0.717735
TRIM21	0.283834	2.97157e-32	0.716166
DUSP28	0.27487	0.00952281	0.715607
SERF1A	0.000442136	0.284051	0.715507
CDK15	0.284485	1.45592e-05	0.7155
LRRC47	0.00446195	0.280667	0.714871
PPP1R11	0.286984	8.03061e-07	0.713015
DUSP6	0.287265	5.07391e-31	0.712735
DLGAP4	0.216466	0.0753355	0.708199
CXCL16	0.00783763	0.287804	0.704359
PRKAR1B	0.00397515	0.291922	0.704103
SPATA24	0.158117	0.137964	0.703919
PHC3	0.00165247	0.295276	0.703072
THAP7	0.125194	0.171853	0.702952
TMEM98	0.292042	0.00642218	0.701536
POPDC2	0.299158	1.66493e-09	0.700842
CEP55	0.30059	9.15324e-11	0.69941
FIBCD1	0.300538	0.000552729	0.69891
UNKL	0.00327608	0.298476	0.698248
MRPL18	0.301805	7.41116e-07	0.698195
AADAT	0.303094	0.000762147	0.696143
LOC100272146	0.307192	3.53845e-05	0.692773
WIBG	0.00145797	0.307933	0.690609
C9orf16	0.312132	1.49005e-07	0.687868
PTAR1	0.038411	0.273759	0.68783
GTF3C4	0.312246	1.61331e-05	0.687738
PER2	0.288103	0.024285	0.687612
FIZ1	0.239776	0.0743205	0.685904
C1orf77	0.166679	0.151894	0.681427
FCGRT	0.293848	0.0254531	0.680699
ZNF830	0.162276	0.158006	0.679718
WFIKKN1	0.00100432	0.320561	0.678434
SERPINF1	0.00195006	0.319851	0.678199
C1orf91	0.111225	0.211903	0.676872
LTBP1	0.0961169	0.229141	0.674742
NR2E3	0.00348702	0.322328	0.674185
CHORDC1	0.323058	0.00291079	0.674031
YY2	0.0079127	0.320094	0.671993
SDC1	0.328102	6.10699e-07	0.671897
TMED3	0.232192	0.0980668	0.669741
ARID3C	0.103279	0.227913	0.668808
HOXC13	0.0136288	0.318189	0.668182
LOC220906	0.313011	0.0198706	0.667118
CCDC115	0.0316061	0.303969	0.664425
POU5F1	0.00200451	0.3338	0.664195
SCNM1	0.334986	0.00085506	0.664158
SPRYD3	0.335582	0.00220895	0.662209
[truncated: 17,355 more rows]

## Sheet: p53genes
	Genes with p53>0.99
	PIM1
	HSPA1B
	PCNAAS
	HLA-C
	TRIB1
	PDP1
	TMSL3
	SNORD58C
	SNORA70
	CYR61
	CHID1
	TMEM214
	P2RY6
	PMEPA1
	HEPACAM2
	NCF2
	ETV1
	C19orf33
	ILK
	NSD1
	ANKRD37
	RABGGTB
	TCL6
	B3GAT3
	TPM2
	LOC100128164
	BRCA1
	SMAD3
	CDK5RAP3
	KIAA1429
	C6orf226
	LFNG
	SYN2
	LY6G5B
	CAGE1
	CACNB2
	DNAJC19
	DBI
	LFNG
	SCAPER
	LOC648987
	TRIM34
	SLC12A4
	LOC100131801
	PRKAR1B
	SIRPA
	LOC127841
	RAB27A
	MDGA2
	PIGQ
	BCL2L12
	ANKRD30BL
	TNPO2
	C9orf139
	ORC6L
	JAKMIP1
	B3GALNT1
	CCRL1
	LYSMD1
	C14orf148
	CNPY2
	NRXN2
	ASAH1
	IKBKG
	SEC23B
	ZNF204P
	EPHA6
	PRICKLE1
	AGPAT1
	C22orf41
	DSN1
	ACTR3C
	UBR7
	C2
	SYBU
	ST5
	GAL3ST1
	BAAT
	NFATC4
	SIX5
	HBA1
	TRPV6
	DMPK
	FDPS
	PAIP2
	LRRC27
	TST
	C11orf82
	BCAP31
	TP53
	SYT12
	SLC45A2
	TCF19
	LYPD5
	SPDYE2L
	LYPLAL1
	AMPD3
	UCN
	HIST1H2AM
	MTHFSD
	ST5
	VANGL1
	RG9MTD2
	KIF20A
	WDR81
	AADAT
	ACTR2
	DMD
	RORA
	GOLM1
	CCRL1
	RABGAP1L
	MXRA7
	LOC100310782
	C1orf113
	PDPN
	TAF7L
	SMARCA4
	NFIC
	HOXA5
	ZNF583
	PMFBP1
	LOC100128164
	TMC7
	KNG1
	ACACA
	SYK
	ATP8B3
	C21orf119
	DIS3L
	C1orf9
	RFPL3S
	PANK2
	GPR22
	ALG13
	SULT1A4
	PIF1
	GGT1
	HOXB9
	MTUS1
	ZFR2
	GLB1
	CLDN7
	TRIM6
	GPR108
	WWTR1
	NCF2
	KLC4
	ZNF580
	AQP7P2
	GJC1
	CTAGE4
	C12orf65
	AIFM3
	VRK2
	KCNN3
	FAM64A
	C9orf131
	KIAA0319
	PNPLA4
	TROAP
	ZNF630
	PCDHGB6
	C17orf107
	EBAG9
	LYRM1
	SNAPC2
	C10orf58
	HNRNPL
	CD151
	LOC90834
	HIST1H2BC
	RREB1
	GNB3
	COPB1
	SPON2
	GPX4
	EYA1
	ETV1
	PNP
	RAE1
	ZFX
	APOBEC4
	PAIP1
	THAP5
	UBP1
	TYW3
	ZFX
	C10orf12
	CCM2
	CAMTA2
	ASTN2
	SNUPN
	SLC22A20
	JMJD7
	KANK2
	CBX3
	LOC100133957
	TMC7
	SETMAR
	SULT1A4
	ASF1B
	TEAD4
	SDR39U1
	STK19
	SFRS12
	ARL4A
	ZC3H14
	LOC606724
	PHLDB2
	KIAA0319
	ARHGDIA
	SDHAF1
	MTIF2
	DBI
	BRCA1
	NLRP3
	PNPLA4
	IFITM1
	CFP
	KLC2
	HIST1H3G
	MDK
	DHRS1
	NFKB2
	PNPLA6
	PAICS
	MTIF3
	LCP1
	PTGR2
	PTCH2
	PAFAH1B2
	PDLIM2
	ASPDH
	SYTL2
	CDH23
	CCDC112
	DLGAP4
	TAF6
	ZC3H14
	SEC23B
	ZNF182
	BSCL2
	PAPPA2
	FAM53A
	PRR5
	SLC29A1
	SMARCAL1
	WFDC8
	TMBIM6
	CCM2
	RFPL3S
	GAS6
	MYADM
	KCNMA1
	XBP1
	PIK3R1
	STEAP2
	GALE
	SARDH
	BDNF
	RAB27A
	RGS3
	TMEM52
	SMARCAL1
	ECE1
	BAT4
	KRIT1
	SMAD1
	C2orf61
	UCA1
	TMEM179B
	ZNF219
	GINS4
	CDK11A
	EMP3
	CDK1
	PAQR6
	NLGN4Y
	MGLL
	RAB3IP
	PTGR1
	NPSR1
	SEC31A
	RAB13
	CDCA3
	C1orf9
	BRI3
	FLRT1
	SH2D4B
	ZNF630
	SIRT1
	ABAT
	HNRNPF
	PPP2R2B
	TMEM205
	ACSF3
	OMG
	BDNF
	FOS
	HIGD1A
	SLC7A7
	TRPM3
	EIF5
	TRIM39
	C5orf24
	ATP5G3
	NEK6
	PTTG1
	SLC39A14
	RMRP
	RAD1
	ARFIP2
	TSNAX-DISC1
	RIF1
	NR1I2
	PLEC
	ITGB1
	CDC25B
	NDOR1
	RNF6
	TSHR
	ERG
	KLHL2
	KCNIP4
	FUZ
	SMPD4
	STK19
	PTGR2
	C12orf65
	ANKS1B
	NRG1
	FLJ40292
	MID1
	SOX6
	TMUB1
	NR1D2
	DND1
	CAST
	PAQR6
	ENOX1
	DTNA
	LDHB
	TSHR
	NFKB2
	TOR2A
	C21orf34
	ELK4
	C8orf40
	C14orf159
	TNFAIP8L1
	C7orf58
	LOC100128003
	HGF
	NHLH2
	CSTF1
	ATP8B3
	NRG1
	CYHR1
	LYSMD1
	CSF2RA
	OSGIN2
	ALG13
	ERLIN1
	EXOC4
	ARHGAP8
	HOXC5
	PQBP1
	NCRNA00175
	AKT1S1
	SEC31A
	AMAC1L3
	SLC16A1
	SNCA
	TRPV1
	TRPM6
	LXN
	ANO6
	RAB23
	LYAR
	TSPAN4
	EFCAB4B
	CSF2RA
	PPP2R3A
	ARMC8
	PCDHA9
	SHBG
	TNFRSF21
	FBLN1
	NOL3
	GHRL
	NMB
	FBXO4
	RNF4
	ME3
	KIF1B
	LRP5L
	ATPBD4
	VDAC2
	MEPCE
	MMP23B
	EPB49
	C15orf56
	AKT1S1
	DNAJB5
	C8orf51
	YWHAZ
	PNPLA6
	C20orf144
	ZNF641
	GSTT2
	SPATS2L
	RAPGEF3
	KIAA1967
	CLU
	LAMB3
	ECE1
	ATP5E
	KLC2
	EIF4E3
	FOSB
	SULT1A3
	PQBP1
	PREPL
	ZNF182
	PLA2G4B
	MTIF2
	GPR113
	COPS7A
	RPL14
	PCDHGA3
	MOCS2
	C5orf33
	BMF
	POU6F1
	TUBB8
	SH3BGR
	RREB1
	ELOVL6
	IPCEF1
	MECOM
	CYP51A1
	MADD
	STEAP2
	LDHB
	WIBG
	CTPS2
	ERCC1
	PSMB5
	MEN1
	FBXO18
	P4HA2
	G3BP2
	G0S2
	C3orf58
	DNAH14
	PIGO
	ENSA
	OTUD5
	SLC26A1
	PTGR2
	MKS1
	BAT3
	C5orf13
	ATAD3A
	NOL3
	ANP32E
	SCARNA7
	PILRB
	SMC4
	TNIP2
	TP53I3
	SEPT6
	LGALS8
	TBX1
	NIT1
	TEAD4
	DMRT2
	CCND1
	HLA-F
	HOMER3
	SHMT2
	IL32
	ZNF384
	PCBP4
	RPL21
	GOLGA7
	SUPT5H
	NIT1
	ZNF607
	BCAN
	ALS2CL
	RPL34
	RPL21P28
	YPEL3
	CDKN1A
	MLLT10
	DDX17
	FABP6
	DHRS1
	PLEKHA5
	EZR
	C1QTNF7
	MID1
	FAM53A
	KCNAB1
	TMEM67
	FKBP6
	MORN4
	DMKN
	CARHSP1
	DEPDC7
	PLEKHG5
	CTPS2
	SOCS5
	DLC1
	SIRPA
	C22orf45
	SLC45A2
	GLRX2
	CHTF8
	FAM83G
	SYT12
	RAD51L1
	MGAT1
	SLA2
	PLEKHA5
	PPIAL4B
	MRAS
	PFKM
	TRAPPC9
	SMARCA4
	RAB27A
	C2orf63
	GRSF1
	RFPL2
	PRAME
	WWTR1
	IGFBP6
	UCK1
	LOC728228
	MAGIX
	GLTPD1
	C19orf25
	NLRP3
	RFX4
	IER5L
	DCTN4
	NAB2
	UPP1
	EIF6
	EFCAB4A
	CCDC33
	MUS81
	MAPK8IP2
	FHL1
	KPNA2
	TMEM128
	PRR22
	HK1
	REEP4
	FSCN1
	IFI30
	MGC23284
	PIGO
	TYW3
	ARG1
	LOC442454
	CALR
	ZACN
	MRPL49
	TMSB4X
	SERP1
	RPP25
	AUP1
	SNORA40
	ENC1
	PIGY
	BST2
	GSTP1
	SRSF5
	TMED9
	P4HB
	DNAJB1
	AHNAK
	MAGEF1
	RSC1A1
	SIGMAR1
	RPL12
	CKS2
	ARL6IP1
	GPR172A
	FBXL6
	ANKRD36BP1
	HSPA1A
	RPL23AP64
	RBM12B
	MEA1
	ATXN2L
	ZNF217
	GPAA1
	CHRAC1
	RNF5P1
	SRPR
	PCNA
	MYEOV
	LOC100190986
	SURF4
	CRABP2
	IER5
	ATXN2L
	KRT8
	MLLT11
	SNORA32
	ZWINT
	SLC2A3
	PTTG2
	EGR1
	SNORA44
	ID3
	PTTG3P
	COX6A1
	LOC100270710
	SON
	CCND2
	AURKAIP1
	TP53I13
	C5orf54
	TGOLN2
	SNORA2A
	BEGAIN
	DBR1
	CDKN2C
	LOC93622
	PAF1
	GNAS
	PROCR
	SARDH
	EIF1
	LOC645431
	RUFY2
	RGS3
	ST7OT4
	LOC285033
	CALM1
	CKAP2
	BUB3
	EPB49
	NCRNA00107
	CNP
	PRCD
	NPRL3
	C19orf12
	B3GNT4
	POP1
	RAB41
	KLC4
	CPSF7
	HNF4A
	C14orf176
	TPRN
	TUBB8
	GP1BA
	SCARNA13
	LOC286367
	MESDC1
	C14orf159
	ARHGDIG
	ANXA2P1
	ENO3
	HR
	AMPD3
	TK1
	NCRNA00152
	ING1
	GP1BB
	CLEC11A
	RND1
	DEDD2
	ADPRH
	ZFX
	OTOA
	HDHD3
	ENDOG
	FAM100B
	ATP5E
	FAM54B
	ALG13
	NSUN5P2
	RNF5P1
	NEK3
	DDHD2
	ALG13
	PTCH2
	RAI14
	LMF2
	KCNK2
	PIGP
	ELK4
	VGF
	CAST
	SLC22A18
	SAC3D1
	LARP6
	TRPV4
	MICB
	GHDC
	PIGP
	SCARNA17
	DOK3
	DYNLL2
	GTF2H2D
	TBC1D10B
	MCTS1
	UTS2
	CNPY2
	NFE2
	IRF7
	RAD1
	TMEM81
	FOXD4
	TSC22D1
	CYBA
	CTAGE4
	C9orf167
	PHF14
	DCTN4
	TMEM168
	GTSE1
	THAP5
	SPR
	P2RY11
	NDUFB11
	SYTL2
	RDH5
	PAIP2
	C1orf192
	SULT1A2
	FYTTD1
	MCRS1
	C10orf25
	FAM82A1
	SEC31A
	GLA
	FOXD4L1
	EYA1
	ETV4
	HIST4H4
	RNF6
	KLC4
	GSPT2
	TFAP2A
	LOC728024
	TYW3
	MST1P9
	PQBP1
	G3BP2
	GAS8
	LOC100132707
	UBE2A
	C15orf24
	NCRNA00107
	MEIS3P1
	TUBG1
	SCAND3
	CYBASC3
	PRR5
	TMEM92
	OAZ2
	EDF1
	LAMB2L
	SFRS12
	IFFO1
	PABPN1L
	PRDX6
	SYK
	C1orf128
	GPR137
	NPFF
	POLE3
	GPAT2
	POLR2L
	FAM43A
	SEC13
	HAUS5
	AURKAPS1
	BSCL2
	PTPN7
	SOX15
	FNDC4
	LFNG
	DALRD3
	SEC13
	EIF3CL
	PSMB8
	ZBED6
	EIF5
	SLC16A1
	SLC39A1
	LOC729020
	ANKRD1
	SLC35A2
	FAM158A
	HIST2H3C
	MYL12B
	MRPL53
	PNRC2
	LOC149134
	GSK3A
	C20orf106
	HJURP
	RPL18A
	KRTCAP3
	HAS3
	IFT27
	SPSB2
	OPN5
	RANBP2
	FLJ39582
	CLCF1
	MAMSTR
	C21orf122
	LYPD6
	GAL3ST4
	IL12RB1
	SNUPN
	MAP3K7
	ME3
	AAMP
	LOC100303728
	TSTA3
	CCDC112
	SLC6A13
	CDK2
	ELMO3
	IMPDH2
	CAV1
	LOC100131635
	SP3
	HBA2
	CBX6
	NDNL2
	SFTA1P
	LRRC8D
	BHLHA15
	NES
	SH3GL1P1
	ALDH3A2
	GTF3C5
	MGC87042
	SLC39A7
	PDX1
	TMEM107
	IRF3
	FAM10A4
	POLR2D
	C8G
	OR2A42
	RBPJ
	GTF2A1L
	COMTD1
	CDK9
	SRP19
	MAGED1
	C22orf13
	MRPL42P5
	TAS2R3
	RPL28
	CEBPB
	CA7
	LIN37
	NFIA
	RAB3B
	CCDC159
	PRSS53
	IQGAP3
	SPC24
	CARD6
	AMIGO3
	IDH2
	DHX33
	NSUN5P1
	ABAT
	TRPV4
	TSSC4
	CRELD2
	ZNF32
	PREB
	C19orf62
	ZNF205
	SLC10A3
	ADO
	FLJ42875
	LOC100329109
	SYNPO
	CRLF2
	SMAD1
	LOC646214
	SNHG9
	DMRTA2
	EXOC6
	NFAT5
	ZNF121
	C6orf176
	BRCA1
	EPCAM
	C11orf24
	NDUFA11
	ZNF574
	IL11RA
	MDK
	C1orf51
	LOC100128822
	LOC282997
	PDE4B
	DGCR11
	CNPY4
	KRI1
	TAGAP
	SLC25A25
	EIF2B2
	HCG27
	NFE2L2
	NEK2
	NR4A2
	GNG13
	EBLN2
	CBX1
	SLC6A8
	SLC17A7
	PEX5
	POLR2K
	INE2
	FOXH1
	COQ10A
	TCEAL1
	HMMR
	TMEM55B
	PTPRF
	GMPPB
	C2orf7
	DEFB122
	MST1R
	TUSC1
	DNAJB6
	ARPC5L
	TLR6
	UROD
	TRAPPC2
	HHLA3
	SLC39A14
	SYK
	SH2B1
	STAT6
	PER1
	KRTCAP2
	ASNSD1
	APOC1P1
	C22orf29
	RASL11A
	SPIN4
	ARL4C
	SLC39A4
	BET1
	DNAJA1
	NEK3
	C19orf6
	LOC100270746
	C12orf32
	RNF208
	HPGDS
	NSUN5
	RER1
	SVOPL
	REST
	BRP44
	B3GALNT1
	EIF1AD
	LOC550112
	PGF
	SATL1
	C20orf160
	LOX
	MDK
	MPG
	HIST1H3B
	GGA1
	KAZ
	APOLD1
	TNFRSF6B
	ZNF747
	CHMP2A
	LOC285045
	RPL34
	SLC25A35
	DDRGK1
	VPREB3
	C21orf58
	TCF20
	B3GNT9
	TAS2R19
	UBXN11
	OGFOD2
	MRPL10
	ALKBH6
	C19orf52
	TAS2R5
	HIST1H2BL
	TMEM134
	SCN2A
	LAMP2
	YWHAZ
	AMT
	FBXO32
	PDIK1L
	CAPS
	ENGASE
	RNF40
	ATXN7L3B
	SFRS17A
	RING1
	CRLF2
	HOXC6
	ZBTB24
	KCNV2
	TBCC
	PDE7B
	IL32
	KLC2
	ZFP28
	PTGR1
	C15orf17
	LIPA
	ATRIP
	MAPK8
	TMEM51
	KLC4
	ZNF581
	DOHH
	CRLF2
	TSEN34
	BCCIP
	PAN2
	WRAP53
	SYNGR2
	LOC151009
	ORMDL3
	TNPO2
	RHEBL1
	SLC25A19
	BEND7
	C14orf21
	GLUL
	DDX41
	TSPAN4
	ARL16
	PUF60
	CTAGE9
	ARHGAP1
	ZNF692
	GTPBP3
	NEURL2
	FLAD1
	STAT6
	DCAF16
	CAD
	DNASE1L2
	KRT18
	SETD6
	DLG3
	LOC100130015
	STK19
	RNF167
	GCAT
	PHLDB2
	PTGES2
	RS1
	FAM36A
	FHL3
	NETO2
	UNC45B
	HERPUD1
	SSTR5
	TTC28AS
	PCDHGB2
	PDIA2
	LAGE3
	HLA-G
	MRO
	RPS19BP1
	ACSS1
	SLC35B4
	UBLCP1
	PRR14
	CETP
	MLF2
	C9orf142
	PRPF4
	ZNF853
	ATP6V1G2
	CFL2
	JAKMIP1
	TMEM8B
	DGAT1
	GART
	SAP18
	MYL12B
	CAV1
	RNASE4
	SPCS1
	DNAJC19
	ZNF789
	TTLL10
	RBM42
	TXN
	CDAN1
	RHOV
	KLHL2
	ACE
	SAMD10
	KRT80
	PPP1R16A
	PI4K2B
	TMEM60
	ANKRD33B
	KRT81
	RABL2A
	LOC100131193
	GPR146
	GCC1
	GBX1
	MGC23270
	CHIT1
	KIAA1024
	MGAT4B
	CBY1
	NIPSNAP1
	PPIL3
	HYLS1
	LOC541471
	CNTD1
	C12orf57
	LPP
	CD2BP2
	ZNF607
	ZNF167
	PEX5
	TMEM145
	NCRNA00093
	EDC4
	FAM122C
	SEC14L1
	ACCN3
	RGS9BP
	OXA1L
	HSPA1L
	FAM86A
	USP20
	KIFC1
	ELF4
	PMFBP1
	PRAF2
	FAM45B
	APOBEC3F
	EIF3G
	HAGHL
	ZNF436
	PSMC5
	FLJ45445
	BRF2
	NPDC1
	CTSL2
	FLJ37201
	PRKCSH
	CENPW
	LOC81691
	C1orf56
	C17orf71
	SNAI2
	CDO1
	C2orf74
	ANGPT2
	EIF4G1
	MKNK2
	DLL4
	AKAP11
	AXL
	SLC25A38
	DMTF1
	ITM2C
	SGK494
	KRTAP5-1
	EIF4G1
	LOC84989
	FAM60A
	USP9X
	CXXC1
	EIF1B
	FANCE
	TPI1P3
	C12orf72
	ATP5H
	SAR1A
	NR2C2AP
	DBF4B
	ZNF771
	PBX2
	AARSD1
	TCEAL4
	SPRN
	CREB3L3
	CNN2
	GRAP
	TRIM74
	PRRG1
	C14orf128
	FOXD4L3
	PANK3
	CCNO
	GNMT
	SEC13
	ARRDC3
	ZNF772
	SH3RF2
	TGFB3
	CIAO1
	CDCA8
	SFRS17A
	IKBKG
	SNHG5
	FOXA1
	FAM83D
	VDAC3
	APP
	ADAM11
	GOT1
	TMC4
	ZNF680
	CRLF2
	FBXO47
	TMEM208
	LOC100289341
	LRCH4
	KIAA0100
	MORF4L2
	ICA1
	C12orf47
	E4F1
	ADCY6
	LPGAT1
	STAR
	C1orf212
	LAPTM4B
	ZFX
	ZNF655
	KIAA0754
	PSENEN
	HOXD8
	DNAJC4
	CCR6
	SLC7A5P2
	HIST2H3A
	SERF1A
	PRSS27
	FTLP10
	CHMP4A
	GLTSCR2
	SNAPC5
	NDUFV1
	ZNF610
	UBE2D3
	SUSD3
	FANCG
	DDAH1
	LGR6
	PRR15L
	SACS
	FZD4
	C14orf166
	RASGRP3
	SERTAD3
	FRAT2
	DOC2GP
	INHBC
	FLJ46111
	PPP1R3E
	DPRXP4
	OGFR
	C2orf63
	ZFYVE27
	ZNF414
	HOOK2
	ASH2L
	C6orf124
	CLU
	MDFI
	CD81
	FKBP6
	PQBP1
	GDAP1
	TSPAN33
	MAN2C1
	RTN4
	ERI2
	POFUT2
	TCTE1
	FAT1
	ILK
	SURF2
	IGFALS
	TMEM54
	C1orf86
	HDLBP
	SLC41A3
	ART1
	GOLGA3
	LRRC24
	ARHGEF3
	NCRNA00173
	LRWD1
	TCHP
	PRKCDBP
	KLHDC3
	CCDC117
	EFNA4
	DCAF11
	UBE2NL
	FAM167B
	AP2M1
	ELL3
	SELS
	PCDHB19P
	C12orf71
	KLRK1
	TMEM216
	ASB1
	PRG4
	B3GALT6
	ADAM9
	BAT3
	GSTM4
	CPSF7
	USP46
	DDX21
	SDF4
	AGPAT1
	CDK6
	SLC2A14
	LUC7L2
	DHFRL1
	ACBD7
	C4orf49
	WBSCR22
	RABL2B
	CADM4
	NHP2L1
	TCEAL8
	LOC100128640
	TMOD4
	MAP7D1
	THPO
	C13orf27
	ABCF2
	SLC46A3
	SPAG4
	DCAF11
	HSD17B7P2
	HSPA6
	FAM109B
	NDUFA2
	CATSPER2
	CCDC163P
	LCN12
	DNAJB6
	TMEM25
	PPP1R3D
	MARVELD2
	ELF4
	HBXIP
	KIAA1191
	ZNF300
	GDE1
	C18orf54
	HIST1H2BM
	TEAD1
	ZFR2
	GALE
	GNB5
	CAPN9
	SEPT8
	C16orf93
	LRRC8A
	HSPB6
	PAPD7
	FLJ40852
	SIRPB1
	PUM2
	NDUFS8
	DYRK1A
	FAM59B
	CA2
	NRN1L
	C1QTNF8
	C18orf55
	RNF166
	C19orf22
	HSPC157
	PABPC4
	CUEDC2
	ZNF263
	C19orf40
	NCRNA00253
	FOXO4
	TOMM34
	TMEM14C
	AMOTL2
	CLOCK
	C12orf61
	NFATC4
	NSMAF
	LSM2
	SLAMF8
	IKBKB
	RASSF1
	NUDT4
	ATXN7L3
	NOV
	MUC20
	NUB1
	ZNF630
	GZF1
	GTF2F1
	RRP8
	MAPK12
	LOC339524
	PAQR3
	IL17RC
	ARMCX5
	KDM2B
	SHANK2
	TMEM86B
	HMG20B
	ZDHHC16
	FADD
	WDR62
	HNF4A
	EFCAB3
	CHKB-CPT1B
	ANXA2P3
	LOC407835
	C14orf80
	C3orf52
	HRAS
	PCGF2
	SKA1
	SPPL2B
	PTGER4
	POLR2H
	CC2D2A
	SYBU
	RXRB
	IFT80
	C12orf53
	HPS4
	HOMEZ
	CREB3L4
	FBXL15
	CBLN3
	C16orf81
	C19orf2
	SP6
	KCNAB1
	KLHL31
	PPP2R1B
	FUT8
	FBXO8
	ST3GAL1
	LYAR
	SHFM1
	S100A16
	AKR1A1
	OAZ3
	RHPN1

## Sheet: Etoposidegenes
	Genes with Etoposide>0.99
	RBM34
	GPR162
	LTA4H
	CRIPT
	PSMD1
	SYT11
	SEPT8
	STK11
	ERCC1
	RTBDN
	TM2D1
	C7orf59
	PLEKHG4
	CD97
	SLC46A1
	CHRDL2
	HTATSF1
	LOC344967
	PRKACA
	EGFL8
	PIK3R2
	MSL3
	AKR7L
	C1orf162
	RAB15
	LIN28A
	TPRA1
	ARID2
	PTCH1
	TNK2
	CSF2RA
	SF4
	RFXANK
	MFSD5
	URGCP
	CCDC72
	BATF3
	TMEM222
	KIAA1430
	ZNF296
	NTSR1
	LOC645332
	DNASE1L1
	ARHGEF1
	C12orf44
	SIPA1L1
	PACSIN3
	CTPS
	SPATA7
	PSMG4
	FN3K
	HLA-F
	GSDMD
	DPY19L2P2
	HYAL4
	FGF18
	NDUFAF3
	GOLGA4
	CLNS1A
	CTRL
	UBE3A
	NUDT22
	LOC100132077
	DBNL
	BACH1
	PTGS1
	RHBDD2
	ANKRD27
	C9orf173
	EPT1
	TMEM20
	BRAF
	MTO1
	RDM1
	POLDIP3
	WDR38
	PTX4
	WDR16
	DNAJC5B
	PNKP
	RPAIN
	ULK1
	KCNJ16
	JDP2
	NOS3
	RPL7L1
	RNF123
	STEAP2
	RECQL5
	NCOA6
	VASH2
	TNNC1
	DENND1B
	THOC2
	RIMBP3B
	AK3
	LARS
	SCARB1
	C5orf44
	RYR2
	SLC15A2
	IMMT
	RHBDL1
	BCAS4
	MTX3
	PHKG2
	ZNF323
	RALB
	CCDC130
	ZNF500
	ATG4B
	ZNF548
	EIF3E
	BUD31
	RNF125
	CIC
	P2RY8
	UNC50
	ADCY4
	GRIN2D
	AP2B1
	ME1
	PMS2L1
	LLGL1
	CACNB1
	HS6ST2
	CES3
	RCBTB2
	PLEKHG4
	POU6F1
	RBM17
	HEPHL1
	TRIB2
	C20orf3
	TOP2B
	C1QTNF6
	ATG4D
	RPL23AP7
	ZNF674
	TBL1XR1
	ZNF805
	FOXD4L4
	C14orf129
	SEC31B
	UBE2N
	GSTA4
	CBX4
	GCH1
	NDUFAF4
	PML
	VWA5B2
	DTD1
	SLC35E4
	PMS2CL
	TIPIN
	SFN
	BAT5
	CYP2S1
	LOC440896
	CTNNAL1
	BMS1
	SLC35C1
	SPAG8
	AMZ1
	SAV1
	WDR35
	ALDH7A1
	TRIOBP
	NECAP2
	ZNF687
	POLL
	C1QTNF4
	RNPEP
	AFAP1AS
	L3MBTL4
	NDUFAF3
	LASS4
	SPATA2L
	BCDIN3D
	SLC7A1
	C3orf1
	MST1
	SFXN5
	PRR16
	MAVS
	APOBEC3A
	C11orf71
	CAMLG
	LOC388428
	GPR109A
	EPHX2
	APC2
	FKBP5
	OAS3
	NUDT12
	PPP1R10
	SGIP1
	EFCAB5
	GAK
	PSKH1
	SLC10A1
	SEMA7A
	ARPC4
	HRNBP3
	HMGXB4
	GLI1
	MYO1F
	C5orf35
	MRPS12
	CCNE1
	ST6GALNAC2
	PRDM2
	SOCS6
	MAD2L2
	C11orf66
	THBS2
	KCTD14
	FBXO46
	PTGFRN
	RPS6KA1
	LOC389641
	MTMR7
	ATP2B2
	ATP5SL
	SPRED3
	METTL7A
	RTN4IP1
	SHISA5
	LOC284009
	ZDHHC7
	GSN
	C5orf33
	WIPF2
	ACRC
	CDC42EP3
	COL25A1
	PIGZ
	CHMP2A
	CEACAM6
	CCND3
	NTRK3
	SNF8
	LYPLA1
	ICAM3
	ZMIZ2
	POM121
	GJA3
	FLJ22536
	KCNN4
	CACNA2D1
	RHBDD3
	SGSM1
	AKR7A3
	ANKRD19
	CRB2
	C17orf86
	DOHH
	LRPPRC
	LAX1
	LYRM5
	TNR
	DNALI1
	KCTD6
	NOTCH2NL
	TROVE2
	THBS3
	TMEM17
	UFSP1
	SCN4B
	AKAP8
	MUC5B
	PXN
	ERI2
	MXD3
	MUC4
	GEMIN5
	KRAS
	SIRT4
	ZBTB6
	AAA1
	ADIPOR1
	C21orf33
	C18orf56
	COPG
	SLCO5A1
	C12orf75
	KLHL32
	SNAPC4
	PPP1R3B
	HIGD1A
	METTL1
	SLC25A30
	B3GNTL1
	HSPA7
	TMEM79
	RPL8
	FAM160B2
	KPNA3
	CTNNA3
	GSTO1
	RBMXL1
	SEC24C
	UBE3A
	MCC
	WRB
	tAKR
	CNOT1
	PSD3
	FAM117B
	SLC33A1
	RAD23B
	MRPL32
	PRRG4
	TWSG1
	ZNF70
	POLRMT
	WDR87
	LOC100132062
	AFG3L1
	TAF1C
	GABPB1
	IPPK
	ZNF688
	MUC17
	HNF4G
	NXF2B
	TBC1D26
	ABCB6
	STK25
	BDNFOS
	ZNF14
	NKIRAS1
	C10orf84
	HSD17B7
	PROX1
	ZUFSP
	VIT
	KITLG
	XPO4
	IMPAD1
	LOC729082
	STX2
	PLEKHO2
	FRAT1
	CCDC141
	STAU1
	CHML
	USP6NL
	PGAP3
	HRH1
	SNAP47
	PDP2
	FNDC1
	CCNY
	CDH8
	EIF3F
	ZNF580
	GLT25D1
	EIF3J
	NDUFB5
	NDUFS2
	RASSF1
	OTOF
	TULP2
	CRY2
	AZIN1
	PIP5K1C
	SC4MOL
	HIF1AN
	LTBP3
	C20orf177
	HM13
	C7orf46
	LOC100132062
	LOC285696
	A1BG
	DEFB124
	DEF6
	ZFAND2A
	CDC23
	TBX3
	GRID2IP
	NOP58
	PSMG2
	ZSCAN22
	DCDC2B
	MAPRE3
	SPDYE8P
	RAB14
	CDIPT
	ZC3H12A
	NBN
	PLB1
	CCDC59
	C6orf47
	DMAP1
	TP63
	MGST1
	RRP7B
	FAM164C
	NACC1
	CLPP
	LRFN5
	TCF12
	SNAPIN
	SRPK3
	SLC24A3
	ERBB4
	ETFB
	C6orf203
	BHMT
	COMMD9
	TRIP10
	BAI1
	ASPSCR1
	RILP
	FGF17
	VAV3
	NHLRC2
	CSRNP3
	MXI1
	LRRFIP1
	SEMA3G
	WNT2B
	FGF1
	LOC220930
	CTAGE6P
	RNF135
	NBPF15
	AIMP1
	TOM1
	SYN3
	PPIL4
	WDR89
	LOC100134713
	MTUS2
	NCLN
	OSBPL9
	PCDHA1
	MFSD4
	CDKN2AIP
	MAPK3
	NFAM1
	SDC1
	CYP26B1
	C11orf54
	HSPA12A
	LOC644649
	XCR1
	SYF2
	ZPBP
	TMED10
	MALT1
	HARBI1
	TEKT4
	GSTM3
	LEPR
	EPHB1
	GPC5
	APEH
	RELT
	ZBTB46
	ABCB1
	DNAH6
	TNFSF13
	TMEM150B
	SC65
	ARF1
	NOX4
	OXSM
	ARHGEF37
	NUP153
	RIF1
	PASD1
	PKP2
	ARHGAP24
	ETAA1
	RARG
	PSMB5
	CDH18
	C3orf32
	CDH23
	IL12RB2
	ATG13
	SEPT8
	WNT4
	TMEM129
	LOC100134229
	CBWD1
	NPIP
	C13orf23
	DTX3L
	ZNF718
	PCDHGA10
	DSN1
	S100A13
	ALDOA
	LOC340515
	FLNC
	SULT1A1
	DTX2
	NXNL2
	ZNF764
	EBNA1BP2
	ARHGAP27
	FSHR
	BAI3
	LRRC41
	PPAP2C
	MARCH10
	CLEC18A
	XIAP
	ACP2
	ARID4A
	ALK
	COL5A3
	P2RX5
	ZKSCAN4
	RAB5A
	LOC541473
	ZNF350
	NUDT16P1
	CMTM4
	PBXIP1
	C1orf38
	MRPS18C
	DOCK10
	MYD88
	ADAMTS3
	SOS2
	C16orf89
	GPR4
	RPL23AP82
	PSME3
	FXR2
	HSPB11
	IRF5
	CLEC2L
	PRKCD
	TSFM
	SCAF1
	ETF1
	ACLY
	LOC401052
	TSHZ2
	CNTNAP5
	COPS7A
	FRG1B
	NAE1
	RPPH1
	LY6G5C
	MLKL
	MIP
	LOC100128288
	SLC22A18
	SCAND2
	C2orf73
	KDM4A
	POGK
	TNRC18
	LSM14A
	MOBKL2A
	MARS2
	DGAT2
	FLJ33360
	LOC91948
	CENPP
	TJAP1
	ST8SIA5
	TMEM108
	TMEM218
	GIT2
	SAAL1
	AQP7
	TTC9B
	LRRC46
	TWISTNB
	FAM198B
	LRRC43
	HOXA10
	RNF216
	ANK3
	ERO1LB
	STXBP5L
	SAG
	RRP9
	LOC80154
	RBAK
	SEPT2
	C15orf40
	CYB5A
	FLAD1
	GALNTL6
	LTBP4
	C1orf50
	SP1
	PLBD1
	CHCHD6
	A1BGAS
	NPPA
	C7orf64
	CENPM
	KIAA0664
	WNK3
	PXT1
	MAP1LC3B2
	CNTN3
	ZMAT5
	UBE2J1
	EPHA6
	RACGAP1P
	SIRPG
	KDELC2
	FGF12
	GSPT1
	MIER2
	KDM1A
	UBE2D1
	KCMF1
	ERC2
	ZNF18
	SPI1
	SFRS12IP1
	LSM7
	ZNF691
	GTF2IRD2
	DMPK
	GLTPD2
	LIG1
	BCL2L2
	FBXO33
	PYY2
	SDCBP
	WDYHV1
	ADRA2C
	MIS12
	ICT1
	FASTKD1
	HLX
	HMGN4
	MATN2
	FAM134C
	TAF9
	DNAH2
	DFNB59
	DYRK1B
	PLEKHG5
	MRPL39
	DEAF1
	ITPR3
	SNRNP48
	CLSTN2
	FAM155A
	SEC14L1
	SLCO6A1
	DSCAML1
	KIAA0355
	MARCH1
	WDTC1
	ZNF45
	C1orf170
	GRIN1
	BST1
	PALLD
	LOC100132832
	SOX12
	XPO7
	A2BP1
	KNTC1
	PGBD2
	C5orf36
	GALNT13
	FAM176B
	USP7
	HSD17B10
	MBOAT1
	LOC388789
	RAB31
	ANKS6
	KIAA1147
	C11orf58
	SEMA6B
	OTUD6B
	GLDN
	MSL3
	SDHA
	LOC440356
	SEH1L
	TMEM90B
	TMEM9
	LOC401397
	STAU2
	BICC1
	SARS2
	GNAI1
	ESYT3
	FGD3
	ZNF131
	SLC16A13
	NLK
	ZDHHC19
	MED14
	APBB1IP
	GDI1
	RNF4
	GLRA3
	SP140
	SPEG
	ETS1
	ARMCX1
	FSTL5
	CKM
	ZNF74
	NDUFA4
	TF
	BLZF1
	C1orf52
	MPL
	TMEM201
	SYNPR
	CAMK2N1
	ASTN1
	TRPV1
	SYTL2
	LOC401093
	STAG2
	LCOR
	BCAP31
	GTF2A1
	FAM111A
	C6orf57
	EEF1D
	NHP2L1
	FXN
	CDC16
	COL23A1
	COX5B
	SPRY1
	AFG3L2
	LOC100131244
	OPA3
	HIP1R
	CHN2
	LMTK3
	NCRNA00259
	OSBPL6
	GPM6A
	RPS6KA2
	STAG3L2
	SEMA6D
	FUT9
	A2M
	SHANK1
	TMEM106A
	GRIN2B
	SLC1A2
	ARID5B
	RBM15B
	MAD2L1BP
	LRIT3
	LOC729156
	ZNF239
	TTC29
	MDGA2
	HCLS1
	UPK3B
	DCT
	LOC440905
	AAA1
	CLCA1
	ZNF639
	AQP8
	NDUFB8
	FLJ16341
	TPRXL
	CTBS
	KCTD2
	FLT3LG
	LTV1
	TAF3
	ATP10B
	LOC96610
	ALOX12
	PML
	ZFYVE28
	TM4SF4
	MAGED2
	CABYR
	LOC100129250
	DSC2
	CECR6
	YTHDC1
	GABRB1
	TIAM1
	PDCD2
	FSCN2
	LIME1
	DCAF15
	PEX6
	SLC7A2
	PABPC1P2
	GPR108
	COL11A1
	SART3
	PSMC3
	CPNE8
	SPPL3
	SMAD6
	LOC404266
	PDHB
	CSMD2
	TAX1BP1
	KTELC1
	TRIM7
	EIF4EBP3
	AGAP5
	ARFGEF2
	TNRC6C
	PRKD1
	INCA1
	OSTalpha
	TSPAN18
	GOLGA6C
	LOC285419
	TPH1
	DLG3
	PWP2
	SRSF11
	MT1M
	SMAP2
	GABRA3
	PARK7
	BREA2
	CYP51A1
	KHDC1
	GAS7
	NIP7
	C7orf70
	HNRNPUL2
	RANBP6
	PCYT1B
	SVOP
	PDGFD
	C6orf129
	LLPH
	C3orf67
	ATP6V1H
	ZBTB42
	KCTD16
	PEG10
	ATPAF1
	MYH13
	HMBS
	SYN1
	CHD5
	GGCX
	CDK20
	C1orf226
	C2orf69
	ATP13A1
	ENG
	GPC6
	RNF139
	DNAJC5
	C9orf44
	LOC653501
	EXPH5
	CNBD1
	CYFIP2
	LOC283867
	REXO4
	ITGA4
	EXD1
	TGFB1I1
	RABL5
	TRIM11
	NRAP
	CHRM4
	PIPSL
	TKT
	MAP3K5
	QSOX2
	FAM177A1
	PCDH7
	LOC100132247
	PDE10A
	GTF2IRD2P1
	SYNM
	CD44
	RAB11A
	ANK1
	C6orf118
	BNC2
	CYP7B1
	CPXM2
	GRM7
	FAM46D
	TBC1D9
	MEX3C
	TERF1
	SLC25A26
	ATP5G3
	CNTNAP2
	CYP2R1
	UBQLN1
	FAM89B
	EZR
	RNF215
	FBXL16
	CBWD3
	RRAGB
	PPIAL4A
	UNC13C
	PDHA1
	GDA
	FLJ42709
	RBMX2
	MCF2
	C11orf46
	LRRC7
	LOC255512
	TSC22D3
	VGLL4
	MECOM
	LOC723809
	IRF1
	TRIM54
	GALNT14
	PIN1L
	TNN
	DSCAM
	GMPPA
	RORA
	SEMA3A
	ZFY
	CCDC137
	CHMP4B
	ZDHHC24
	CNTN1
	ZNF620
	AMPD2
	LOC202781
	ATP5J2
	KLHL20
	XIRP2
	DRAP1
	HRC
	SKAP1
	ARAP3
	LUZP2
	CCDC14
	SLC16A3
	CCDC30
	GRIK5
	CC2D2B
	IRF2BP2
	PKHD1
	PHF23
	PTCD2
	RBM7
	ZBTB45
	NOVA2
	MFSD2A
	POU6F2
	SLC29A3
	RABEPK
	HCN1
	KLHL7
	NRBF2
	STARD7
	ZFATAS
	ARL5B
	CLDN4
	ITGB4
	MYOZ2
	DTNB
	RPS6KA1
	C20orf26
	SNRPG
	AQP7P1
	SIAH1
	TBL1X
	RPL32
	ALDH4A1
	DCP1B
	FAM111B
	LRIG2
	NFASC
	MYT1L
	SYT16
	YSK4
	LRRC8A
	SNAP23
	MDM4
	MFAP1
	GMCL1L
	DNASE1L1
	EYA2
	NCOR1
	CNKSR2
	F8A1
	CACNG4
	NPM2
	ZNF678
	CNIH
	PCDH11X
	EML4
	SLC35F3
	SF3B1
	PTGIS
	CASP7
	SORD
	KALRN
	FOXD4L6
	LOC100101938
	DRG2
	MST1P2
	HADH
	RPP21
	ADAMTSL3
	C19orf20
	SPDYE8P
	XG
	SLC6A20
	FLJ30838
	NCKAP5
	PDE4DIP
	CCDC88C
	SRRM2
	ARCN1
	ARMC5
	TBCEL
	ASFMR1
	ARHGEF4
	STRBP
	SYS1
	TGDS
	EYA4
	ACTR3C
	CLIC3
	ZNF565
	HMSD
	MRC1L1
	TCTEX1D2
	PCLO
	LYPD3
	PLCL1
	CD99
	C8orf86
	CBFA2T2
	PPP1R16B
	HIC2
	PPAPDC1A
	LOC80154
	COL27A1
	C13orf1
	ARL13A
	GOLGA6D
	STBD1
	LOC100130275
	MFI2
	MRPS35
	NUDT15
	LOC285830
	UBFD1
	NOL7
	RAET1G
	ARGLU1
	DOT1L
	EGFLAM
	LOC440970
	IGSF11
	DLAT
	BACH2
	NR2F6
	KEAP1
	PODXL2
	TMEM39B
	LRRC34
	DNAJA4
	CCDC104
	C5
	DGKQ
	FLJ43681
	ARPC2
	FAM131A
	LRRC57
	SRRM1
	MARK4
	CIR1
	ZNF333
	CNTNAP1
	LOC219347
	EPHX1
	VDAC2
	ANKRD34A
	CNNM2
	XPOT
	CDKL2
	RAB43
	UCHL5
	MAF1
	GALNT11
	STX1A
	ATOH8
	LOC648740
	LOC646982
	LEPREL2
	TNFRSF25
	RBM5
	GLS
	TFAP2E
	HDAC5
	RAB3GAP2
	ADAP1
	A1CF
	GLI1
	TFG
	MTDH
	MBOAT7
	HIST2H2BF
	GFRA2
	PLEKHF2
	TMEM9B
	TRIM78P
	GGN
	CPNE1
	C18orf21
	TRPC4
	PYGM
	KCNIP1
	KCNT2
	ARG2
	KCND2
	CD244
	ASF1A
	A2LD1
	NFIB
	RPSA
	PLEKHH2
	VPS28
	HN1
	DPPA2
	CDK2AP2
	CDKN3
	GRM1
	DPP6
	MTMR2
	SH3GL2
	LAT
	RHAG
	LOC388499
	LRFN2
	CLDN20
	GATC
	DCTN1
	NDUFB2
	GGA3
	BNIP2
	MPPE1
	ESRRA
	ZNF696
	VBP1
	SH2D4A
	NHSL2
	DLGAP1
	C21orf34
	AKT1
	NCRNA00265
	LOC283194
	ST6GALNAC3
	ARRDC2
	LINS1
	DDX11L2
	ZDHHC2
	BMX
	TRIM65
	FAM5C
	SYT15
	FLJ46906
	PIH1D1
	PPAN-P2RY11
	C14orf80
	CCNDBP1
	SF3A3
	ASPRV1
	TFPI
	GPS1
	SLC9A3R1
	CYP11A1
	GPR135
	C1RL
	PCDH15
	LRFN4
	ZFYVE1
	ZFHX4
	ACAD11
	GPR158
	SCOC
	MLYCD
	PSMA8
	CMTM3
	ZAN
	C8orf44
	LRRC43
	ADAM5P
	MED25
	ING5
	LIPT1
	ARHGAP15
	PLEKHH1
	CTSB
	TMEM132C
	ITGBL1
	PLEKHG5
	NAV2
	LOC100129620
	NT5DC2
	NBR2
	LDLRAD2
	OPCML
	PMS2L11
	PNPLA8
	RBPJ
	SLIT3
	STK32A
	IVD
	LRP11
	PPP1R8
	TBC1D20
	P4HA3
	ANGPT1
	NDST4
	ANGPTL5
	PIK3C2G
	ASNS
	UBL3
	DYNC1I2
	TMEM188
	ARPP19
	ZNF225
	SENP2
	TFDP1
	MLEC
	ATP13A2
	DGCR14
	SS18
	SUB1
	CRYBB2P1
	TXNDC5
	CNTLN
	C16orf42
	CTDSPL2
	EIF2B1
	NIF3L1
	PAOX
	CD47
	FAM45B
	TEX10
	DCK
	STK32B
	OFD1
	LOC729799
	TIMM8B
	ZFP37
	TMEM233
	DGCR6
	PRRG2
	LOXL3
	SLC46A2
	SLC2A5
	SORCS2
	PTPN1
	TRDN
	LAMA3
	DMGDH
	C20orf26
	FAM199X
	RNPC3
	MEIS3
	CA13
	SPATA1
	MVK
	MGAT4C
	SEPT14
	TNFRSF1B
	SLC39A8
	COL4A5
	LOC100128071
	C17orf63
	LOC645166
	FAM124A
	PKP3
	HDAC10
	BCAS1
	NECAB2
	LOC100287216
	BCKDHA
	SPATA13
	EPRS
	NIT2
	FBN2
	SLC22A24
	NMD3
	HIST2H2AC
	TNS3
	FAM23A
	CIDEA
	SGOL1
	C15orf34
	CCDC144B
	PARP15
	ALDH4A1
	NEK1
	CHCHD3
	FAM135B
	C11orf61
	NOL12
	PRKCH
	SRRD
	EVI5L
	APBA1
	HOXC4
	LOC344595
	TBC1D23
	MTERFD2
	KCNQ1OT1
	AOC2
	OLFM3
	IFFO1
	MAPRE1
	LOC220980
	LRRC37B
	MCOLN1
	TBCE
	TOX
	CPAMD8
	ABI2
	KIN
	COL16A1
	C21orf91
	ABTB2
	POLR2C
	GIT1
	TRPV2
	GPR98
	IMPDH1
	TNXB
	PRR24
	C12orf48
	TMEM132D
	C12orf72
	C20orf29
	C16orf73
	BUD13
	POTEKP
	SORCS3
	SBNO1
	TTC15
	LOC100289361
	ANO3
	SLC41A3
	HMGA1
	NFYB
	GOLGA6L9
	HS6ST3
	PHACTR4
	VPS37A
	MSR1
	RUVBL2
	C15orf37
	PTPRO
	MARCH2
	KCTD8
	ERG
	SLC35E3
	SEL1L2
	SNX1
	NOXO1
	GPRC5D
	ELN
	ACP1
	HERV-V1
	DUS1L
	ASB14
	PLCXD3
	LOC100294362
	SOCS1
	TLN1
	PLCB1
	TRIP4
	SORL1
	CELF6
	DDX20
	PLCE1
	PHYH
	CLTC
	C2orf46
	CD5
	WWOX
	SLCO2A1
	RNF103
	ARHGAP20
	NFASC
	MAST3
	DIRC3
	CHCHD5
	KLF10
	RPL13AP3
	C2orf79
	LOC154761
	SEMA5A
	QTRTD1
	EIF2C1
	AKAP12
	HAL
	FNBP1
	CAPN9
	IL1F9
	USH2A
	PDGFB
	NCRNA00245
	KCNC1
	RPS19
	SOX6
	ALDH1A2
	ANKRD23
	CYP2U1
	ZNF180
	MSX2
	PLD5
	STYXL1
	LOC653113
	ZNF177
	PRKRIR
	TSGA10IP
	TOR1AIP1
	COL22A1
	SUZ12
	LOC285501
	GALNS
	HUS1
	ITGA8
	LENG9
	TJAP1
	HSF4
	PAX5
	SOAT1
	ZNF252
	ST18
	PYCRL
	SKIL
	SNN
	TDRD9
	KIAA1804
	GTF3C6
	ALDH18A1
	UTP20
	RDH12
	ZNF765
	EPHA7
	NMNAT1
	C9orf123
	TMEM139
	MED12
	DISP2
	TBC1D10C
	FAM21C
	CNNM4
	FAM23A
	GNRH1
	POMGNT1
	OBSL1
	RORB
	OGFOD1
	POLDIP2
	GALR2
	FAM183B
	BDKRB2
	SCAMP3
	HOXC4
	USPL1
	ADHFE1
	PRR5-ARHGAP8
	HSP90B3P
	GATM
	B3GAT2
	SCPEP1
	LRCH2
	RBM17
	C16orf72
	PPP1R12C
	TFRC
	LAMC2
	NMI
	TIMM16
	SLC38A5
	ZBTB2
	USHBP1
	C1orf228
	WNT8B
	NCRNA00158
	KCNN3
	FANCD2
	C6orf208
	C15orf60
	FPGT
	EPHA3
	C7orf68
	EDIL3
	SNTG1
	PRPH2
	DHX15
	FAM153C
	C5orf62
	CALD1
	SLC5A9
	ZNF622
	KIAA1033
	PIWIL3
	ZNF223
	ARHGAP27
	MMP15
	ENHO
	SHISA6
	LDB2
	TRIM66
	GNAI2
	NUSAP1
	CUL4B
	PID1
	NAGLU
	ANK3
	RNF126
	LOC401242
	ICAM4
	TACC1
	IGFBP2
	TCF4
	CABC1
	ALS2CR4
	C9orf66
	CALB1
	ADAM2
	LOC339047
	BOLL
	NFIA
	UCP2
	MTRNR2L1
	TMEM57
	CEP250
	C17orf28
	LPPR1
	SF3B2
	THBS1
	TELO2
	PRKCB
	ZNF385D
	OAF
	SCARA5
	THG1L
	NOC2L
	PMS2L2
	NCRNA00085
	ZNF700
	LOC92973
	MUC20
	TRNAU1AP
	C19orf28
	URB2
	HAT1
	IPO9
	UBE2H
	TMEM49
	CDH15
	PTPRM
	KATNAL2
	MAPRE2
	PDE4A
	ASTN2
	MCCC1
	PRDM11
	CLK2
	WDHD1
	ATXN7L1
	PTPRR
	FAM123B
	NDUFAF1
	CHL1
	C1orf114
	ATN1
	FLJ42351
	ABR
	CNTN6
	ZBTB8OS
	LRRTM4
	FAM3A
	RABAC1
	FBN3
	LGALS8
	ORAI1
	CELF2
	WDR65
	SDCBP2
	RCC2
	RRP12
	C5orf24
	RNF138P1
	CITED4
	UBASH3B
	NUS1
	LOC146880
	FAT3
	CDH13
	RASGEF1C
	RDH16
	RSAD1
	GXYLT1
	BMPER
	ITGA2B
	OR2L13
	HAVCR1
	ZNF518A
	DDX46
	DDX11L9
	FLJ39080
	KCTD19
	GCNT1
	ZNF324
	CBWD5
	OSBPL2
	EGR2
	PPA1
	MAX
	SFMBT2
	FXYD7
	LOC100133920
	RNH1
	GIPC3
	SPHK2
	DNAJC15
	DBNDD1
	SLC2A10
	ECE1
	FLJ41278
	ACACA
	MAP3K7
	SH2D2A
	ZNF212
	TRIM41
	NAPG
	FAM65C
	C11orf17
	GABRB2
	VRK1
	TTC3
	AK4
	ALG1L2
	CYBRD1
	UBN2
	GRK5
	CPNE4
	PQLC3
	TMED6
	FLT3
	ALDH3A2
	IPO11
	PDS5A
	ZNF664
	C11orf80
	CTNNBIP1
	CACNA1I
	GNRH2
	TGFBR1
	F13A1
	C8orf76
	ZNF132
	OSBPL1A
	SEPX1
	PIP5K1A
	CCDC107
	MFSD9
	ATG16L2
	RWDD3
	MAP3K1
	THAP4
	NIT1
	LIMK2
	NCRNA00094
	DNAJA4
	MTAP
	CPOX
	SP110
	THUMPD2
	SLC29A1
	FLJ35776
	C1orf43
	CACNA1E
	PLIN2
	RARG
	NCSTN
	MFSD3
	ADCY2
	LTK
	ZGLP1
	PCMTD2
	BBX
	ING1
	CNNM2
	GABRG3
	ALPK3
	GRIA4
	ZNF141
	RRH
	BCL2
	CACNA1C
	ST14
	LOC100134868
	HUWE1
	FGFR1OP2
	WDR88
	EXOSC7
	ZNF774
	SDK1
	FAM38B
	GMPS
	KLHL35
	HLA-L
	PIGG
	UQCRC1
	NCRNA00242
	BIN2
	ASCL3
	MRAS
	PRLR
	POLQ
	C9orf130
	PTPRT
	SUOX
	EXD3
	GOLGB1
	PMVK
	PLXNB1
	BOD1L
	SRRT
	ZNF815
	MOBKL2C
	RTN1
	PTPRE
	PMS2L2
	PLEKHG2
	ZNF833
	ZNF365
	CTSZ
	FLJ39639
	DZIP1L
	SGCD
	DYRK1A
	DNAH17
	ZHX3
	ZNF782
	WBSCR17
	SMURF2
	LRRC29
	TRHDE
	CREB5
	EPHA4
	PYCARD
	SLC6A11
	ZNF578
	CAPRIN2
	PPOX
	EDNRB
	ETV2
	ZCCHC24
	UTP14C
	WIPI2
	PCDHGA1
	INF2
	DENND2A
	C22orf42
	MAPK8IP3
	CHURC1
	CHST8
	MAST4
	PTAFR
	ZBED1
	EDEM3
	LOC100288428
	LIN28B
	MAFF
	AP4B1
	RRN3P1
	ZNF397
	NAPA
	BBC3
	DNER
	BTN2A1
	CASP8AP2
	GDF9
	BRD8
	ARMC1
	TM7SF2
	NRSN2
	AGAP9
	ADSSL1
	RPA1
	IL16
	METTL11A
	TEAD2
	ZBTB4
	ELF1
	QKI
	NUP88
	SYNCRIP
	LOC100131691
	LOC285965
	ZMYM6
	FGF2
	ADAMTS19
	AOAH
	HMGCLL1
	FLJ44511
	PRIMA1
	TBRG1
	ZNF414
	STMN1
	WDR17
	SUN1
	STX4
	ECHDC3
	RPL36A
	ZMYND17
	C1orf156
	AACS
	DEC1
	AIMP1
	NDRG4
	SORCS1
	ZDHHC8P1
	FTSJ3
	HDGFRP3
	EPSTI1
	ST8SIA1
	ZNF586
	RNF180
	IRF7
	C1orf186
	LOC100128675
	KCND3
	GET4
	BRD9
	SDK2
	C17orf68
	C20orf111
	ADARB2
	WIZ
	WDR5
	ZNF23
	SRSF4
	IER3IP1
	SCRIB
	SLC43A2
	FBXO43
	WFDC8
	BACH1
	UBA1
	MRC1
	ZNF343
	ISPD
	IQSEC2
	CHRAC1
	ECM1
	ISL1
	C1orf27
	CSMD3
	YOD1
	AQP1
	KIAA1539
	NTRK2
	P2RX4
	KRBA2
	SPINT1
	LOC728554
	LOC399744
	ZNF175
	LOC100499177
	PPP2R4
	PPL
	PRSS3
	RBM9
	AKAP5
	SLC38A11
	CHMP2B
	GYG1
	DDAH2
	ARID3A
	SYTL4
	CPSF2
	CABLES1
	SCNN1D
	FAM73B
	TBX19
	RPS27
	HOXD9
	C3orf59
	AGAP9
	MAP2K6
	MMP11
	SLC9A10
	HECTD3
	PPP4C
	RASGRF1
	ITFG3
	LOC100130950
	POLR2J4
	MDC1
	WBP11
	ZNF385A
	RB1
	GRIK4
	PITPNM1
	DDX58
	VAX2
	ZNF551
	CA3
	RPRD1A
	EZH2
	ATOX1
	BMPR2
	GPR68
	ZXDB
	DPYSL5
	ING4
	SMAD7
	ATP6V1B1
	C20orf46
	RGS6
	TLE6
	CPM
	EIF2AK2
	ZNF30
	LOC100130855
	KLHL36
	ZYG11A
	PCLO
	ZNF219
	MGAT5B
	VCPIP1
	ZBTB1
	TPBG
	SLC22A18AS
	GRM3
	PTPN23
	GATAD2A
	PRICKLE2
	PTPRS
	CCDC61
	AKIRIN1
	CALD1
	TOX4
	SLFN14
	MAOB
	SRRM4
	SH3D20
	MRPL42
	NCRNA00257
	DNAJB5
	ARHGAP6
	C1orf124
	EPHA5
	KCNK7
	LOC643387
	MYLK4
	LOC100129046
	FAM157A
	KDM4B
	FUT11
	ZNF286B
	MMP25
	TUBB3
	SOX8
	MTFMT
	PPM1J
	LOC441208
	CASS4
	OSMR
	ZNF7
	KHDRBS2
	PLXDC2
	POLR1D
	TUSC2
	PJA2
	NDEL1
	PCDHGA11
	NOVA1
	LOC100132352
	DKFZp761E198
	CAPRIN1
[truncated: 5,001 more rows]
